# Supplementary material for: Mouse BAZ1A (ACF1) Is Dispensable for Double-Strand Break Repair but Is Essential for Averting Improper Gene Expression during Spermatogenesis
Source: PLoS Genet. 2013 Nov 7;9(11):e1003945. doi: 10.1371/journal.pgen.1003945 (PMC3820798; doi:10.1371/journal.pgen.1003945)
Supplement: Table S2 — Lists of differentially expressed genes from microarray analysis (Excel file). (XLSX) [file pgen.1003945.s008.xlsx]

## Sheet: Misreg. in mutant spermatids
Illumina Probe ID	Chromosome	Probe Location	Entrez ID	Symbol	Name	Log Fold Change	Average Expression	Adjusted P Value
ILMN_2512463	19	25745825	NA	AK011408	NA	5.13674	8.10205	1.49504e-05
ILMN_2641201	2	70315690	64406	Sp5	trans-acting transcription factor 5	5.08244	7.23047	1.49504e-05
ILMN_3009447	7	51311935	16619	Klk1b27	kallikrein 1-related peptidase b27	4.94716	7.5663	2.86625e-05
ILMN_2622463	7	51447135	16617	Klk1b24	kallikrein 1-related peptidase b24	4.68859	6.94637	2.86625e-05
ILMN_1228262	16	59760078	13840	Epha6	NA	4.52317	6.79733	2.86625e-05
ILMN_2524936	8	22465611	13218	Defa-rs1	defensin, alpha, related sequence 1	-4.51827	6.8057	0.000162013
ILMN_1247071	17	12841769	20517	Slc22a1	solute carrier family 22 (organic cation transporter), member 1	4.08544	6.42104	2.02838e-05
ILMN_2455468	3	93097470	14246	Flg	filaggrin	4.06608	6.97394	4.14008e-05
ILMN_2435835	11	116081918	14027	Evpl	envoplakin	4.03839	7.13495	5.50807e-05
ILMN_2648742	5	8959139	18670	Abcb4	ATP-binding cassette, sub-family B (MDR/TAP), member 4	4.01687	8.06885	2.02838e-05
ILMN_1219551	7	51361803	16616	Klk1b21	kallikrein 1-related peptidase b21	4.01347	7.62336	0.000412014
ILMN_2638509	8	127142413	73647	Capn9	calpain 9	3.94857	8.11929	8.04261e-05
ILMN_1245875	17	23842030	320309	AK047830	RIKEN cDNA 1520401A03 gene	3.87576	7.35219	2.02838e-05
ILMN_2804444	14	84933798	219228	Pcdh17	protocadherin 17	3.79056	8.27618	5.15154e-05
ILMN_1227470	6	131502733	625758	5430401F13Rik	predicted gene 6619	3.69603	6.14006	1.49504e-05
ILMN_2708203	7	150644260	12577	Cdkn1c	cyclin-dependent kinase inhibitor 1C (P57)	3.64687	9.18852	0.000284214
ILMN_2655795	11	84778320	12351	Car4	carbonic anhydrase 4	3.46274	7.0836	2.02838e-05
ILMN_1241293	16	18778246	12741	Cldn5	claudin 5	3.42143	8.54315	2.86625e-05
ILMN_1258162	17	27851673	30051	Spdef	SAM pointed domain containing ets transcription factor	3.41628	7.60059	5.15154e-05
ILMN_1237773	8	126187354	69581	Rhou	ras homolog gene family, member U	3.37587	7.40942	5.73835e-05
ILMN_1230642	9	105591978	245026	Col6a6	collagen, type VI, alpha 6	3.34667	6.84405	2.02838e-05
ILMN_1224275	19	58755327	69060	Pnlip	pancreatic lipase	3.30501	6.76335	2.86625e-05
ILMN_2625893	8	95690111	104158	Ces1d	carboxylesterase 1D	3.28347	7.52634	0.000202741
ILMN_2754369	3	54532735	69639	Exosc8	exosome component 8	3.22881	6.62087	5.15154e-05
ILMN_2633215	2	160731149	64899	Lpin3	lipin 3	3.15685	7.37424	5.52322e-05
ILMN_2753623	5	91464102	71920	Epgn	epithelial mitogen	3.15169	8.92111	0.000401431
ILMN_1238587	4	90026371	NA	Gm12633	zinc finger protein 352 pseudogene	3.14986	7.19722	7.70875e-05
ILMN_1236869	8	24259040	11733	Ank1	ankyrin 1, erythroid	3.13408	7.04465	0.000881377
ILMN_3109289	6	72576577	21415	Tcf7l1	transcription factor 7 like 1 (T cell specific, HMG box)	3.11581	6.09831	2.86625e-05
ILMN_2764588	5	77778386	29817	Igfbp7	insulin-like growth factor binding protein 7	3.10208	8.50265	4.14008e-05
ILMN_2617468	2	119179972	69065	Chac1	ChaC, cation transport regulator-like 1 (E. coli)	-3.08969	6.18997	6.28719e-05
ILMN_2716543	11	84333080	16869	Lhx1	LIM homeobox protein 1	3.0867	7.03161	0.000837396
ILMN_2731446	16	17342482	15160	Serpind1	serine (or cysteine) peptidase inhibitor, clade D, member 1	3.06044	5.92037	8.04421e-05
ILMN_2834777	11	53590738	16362	Irf1	interferon regulatory factor 1	3.01791	6.89833	0.000274193
ILMN_2754435	5	44864103	16826	Ldb2	LIM domain binding 2	3.00279	6.04327	0.000299572
ILMN_2731760	17	33744607	17916	Myo1f	myosin IF	3.00194	6.03725	0.000171263
ILMN_3001540	10	97034583	17022	Lum	lumican	2.95445	7.48342	0.000299572
ILMN_1256258	7	142590044	78807	AK019737	RIKEN cDNA 4930544L04 gene	-2.91723	6.11304	5.50807e-05
ILMN_2675249	2	92293068	228368	Slc35c1	solute carrier family 35, member C1	2.91551	6.29509	0.000245307
ILMN_1244318	7	93543201	258612	Olfr303	olfactory receptor 303	2.89028	9.00162	5.52322e-05
ILMN_2491202	10	23589351	26464	Vnn3	vanin 3	2.82651	6.3316	0.0278456
ILMN_2616328	9	45211324	11936	Fxyd2	FXYD domain-containing ion transport regulator 2	2.78749	7.27618	0.000178198
ILMN_1225672	11	84331933	16869	Lhx1	NA	2.78699	5.84636	5.50807e-05
ILMN_2675214	7	148940450	17831	Muc2	mucin 2	2.78692	6.06881	0.000444665
ILMN_2631771	2	131003044	12616	Cenpb	centromere protein B	2.72899	6.65329	0.000379427
ILMN_2496348	12	30739619	22018	Tpo	thyroid peroxidase	2.72622	8.87956	7.59049e-05
ILMN_2742075	18	36885027	12475	Cd14	CD14 antigen	2.71714	7.54317	0.000522039
ILMN_2773259	10	97034770	17022	Lum	lumican	2.7065	6.63113	0.000502973
ILMN_2749382	7	72833777	272396	Tarsl2	threonyl-tRNA synthetase-like 2	2.70162	6.04264	0.00213259
ILMN_2685769	12	113984610	217882	AW555464	expressed sequence AW555464	2.69672	6.55228	0.00136904
ILMN_2618364	6	29411559	68794	Flnc	filamin C, gamma	2.69003	6.0029	0.000245307
ILMN_2614494	7	91733720	14085	Fah	fumarylacetoacetate hydrolase	2.6797	6.13853	0.0147737
ILMN_2794741	16	36217755	408196	Gm5416	predicted gene 5416	2.67838	6.48236	0.00503051
ILMN_1239219	16	97782232	17858	Mx2	myxovirus (influenza virus) resistance 2	2.67493	6.21061	7.70875e-05
ILMN_1221952	5	5736570	70358	Steap1	six transmembrane epithelial antigen of the prostate 1	2.6728	8.3099	0.000462485
ILMN_2424605	16	18478985	26462	Txnrd2	thioredoxin reductase 2	2.67007	5.66139	0.000948892
ILMN_1227005	2	153271502	NA	NA	NA	2.6504	7.02757	0.00758526
ILMN_2528431	14	84877381	219228	Pcdh17	protocadherin 17	2.61879	6.63791	0.000626993
ILMN_2849322	9	106129049	81897	Tlr9	toll-like receptor 9	2.60587	5.94701	0.000849619
ILMN_1223257	11	83478086	20303	Ccl4	chemokine (C-C motif) ligand 4	2.59409	5.80319	0.00614962
ILMN_1232458	11	43304739	69183	C1qtnf2	C1q and tumor necrosis factor related protein 2	-2.59128	6.32403	0.000610892
ILMN_2748928	15	75697567	69146	Gsdmd	gasdermin D	2.56325	6.47542	0.00170668
ILMN_2589615	2	32632261	329384	Ptrh1	peptidyl-tRNA hydrolase 1 homolog (S. cerevisiae)	2.54898	6.77809	5.50807e-05
ILMN_2853800	8	91552233	58198	Sall1	sal-like 1 (Drosophila)	2.54555	6.90391	0.000801226
ILMN_1230099	8	22619805	68009	Defa20	NA	-2.54102	5.64612	0.00226104
ILMN_2771991	14	52525081	29811	Ndrg2	N-myc downstream regulated gene 2	2.54089	6.10514	0.0111975
ILMN_2720341	14	98226967	13134	Dach1	dachshund 1 (Drosophila)	2.53505	6.70738	0.00181903
ILMN_1240824	6	78333743	19694	Reg3a	regenerating islet-derived 3 alpha	2.53002	6.36889	0.0010877
ILMN_1252131	7	51307737	16619	Klk1b27	kallikrein 1-related peptidase b27	2.52502	6.6866	0.00164517
ILMN_2643443	8	91552171	58198	Sall1	sal-like 1 (Drosophila)	2.52307	5.98047	0.000299572
ILMN_2729252	13	24690345	76024	Gm11346	X-linked lymphocyte-regulated 5 pseudogene	2.52097	6.01151	0.000213445
ILMN_2664244	2	153720819	66557	Bpil1	BPI fold containing family B, member 2	2.50974	9.44802	5.50807e-05
ILMN_2676127	16	17808315	224024	Scarf2	scavenger receptor class F, member 2	-2.49992	7.38145	0.000610892
ILMN_2723799	14	24130871	16531	Kcnma1	potassium large conductance calcium-activated channel, subfamily M, alpha member 1	2.49717	7.60963	0.000299572
ILMN_1232101	12	117673082	76044	Ncapg2	non-SMC condensin II complex, subunit G2	2.49415	6.05843	0.00215218
ILMN_2941324	15	75697747	69146	Gsdmd	gasdermin D	2.48994	6.94108	0.00569781
ILMN_1250356	14	57742164	14623	Gjb6	gap junction protein, beta 6	2.48252	5.511	0.00289662
ILMN_1239293	2	165899720	72043	Sulf2	sulfatase 2	2.4586	7.52978	0.000260039
ILMN_3107114	19	11859924	20908	Stx3	syntaxin 3	2.45408	6.01037	0.00178142
ILMN_2825144	3	108658297	320181	Fndc7	fibronectin type III domain containing 7	2.44996	5.97883	0.00382954
ILMN_1256012	18	13846989	225207	Zfp521	zinc finger protein 521	2.44505	6.82942	0.00337303
ILMN_2644587	12	36819587	66912	Bzw2	basic leucine zipper and W2 domains 2	2.4433	7.65738	0.000379427
ILMN_2837189	4	12082796	68099	Fam92a	family with sequence similarity 92, member A	-2.44175	9.13542	0.000778873
ILMN_2637113	9	95129595	331004	Slc9a9	solute carrier family 9 (sodium/hydrogen exchanger), member 9	2.43317	5.68776	7.59049e-05
ILMN_2591731	10	115820928	19263	Ptprb	protein tyrosine phosphatase, receptor type, B	2.42927	6.72917	0.000126255
ILMN_2682120	14	104011914	64929	Scel	sciellin	2.42516	6.36043	0.00191393
ILMN_1237234	7	72833775	272396	Tarsl2	threonyl-tRNA synthetase-like 2	2.42116	6.70846	0.00354499
ILMN_2827729	8	112666522	12308	Calb2	calbindin 2	2.4185	5.8571	8.30059e-05
ILMN_2812645	2	32632671	329384	Ptrh1	peptidyl-tRNA hydrolase 1 homolog (S. cerevisiae)	2.41684	6.28294	0.000445638
ILMN_1257060	8	108688451	192654	Pla2g15	phospholipase A2, group XV	2.4165	7.26373	0.00220274
ILMN_2922899	2	118533544	18796	Plcb2	phospholipase C, beta 2	2.40822	7.99967	0.000143337
ILMN_2739019	8	22619809	68009	Defa20	NA	-2.40473	5.45174	0.00350824
ILMN_2724469	4	133043448	100342	Fam46b	family with sequence similarity 46, member B	-2.39124	7.70591	0.000245307
ILMN_2480963	2	155643993	17391	Mmp24	matrix metallopeptidase 24	2.37757	6.92384	0.00202642
ILMN_2974343	16	38396479	85031	Pla1a	phospholipase A1 member A	2.36924	6.74514	0.00179537
ILMN_1241151	14	29840990	319476	Lrtm1	leucine-rich repeats and transmembrane domains 1	2.36901	7.29029	0.00735529
ILMN_2612895	17	34999630	12263	C2	complement component 2 (within H-2S)	2.36302	7.75379	0.000401431
ILMN_2435056	11	71842254	114230	Aipl1	aryl hydrocarbon receptor-interacting protein-like 1	2.34304	6.48324	0.000430243
ILMN_1249684	11	101023031	103768	Tubg2	tubulin, gamma 2	2.34049	6.57182	0.00894503
ILMN_1231952	16	18478983	26462	Txnrd2	thioredoxin reductase 2	2.31551	5.58525	0.00269919
ILMN_2727239	3	45185737	18526	Pcdh10	protocadherin 10	2.31266	5.82902	0.000213445
ILMN_1251018	9	45218246	11936	Fxyd2	FXYD domain-containing ion transport regulator 2	2.30333	8.30126	0.000468318
ILMN_2714589	7	82259830	64176	Sv2b	synaptic vesicle glycoprotein 2 b	2.30162	6.42434	0.00219407
ILMN_2861469	7	63180533	20430	Cyfip1	cytoplasmic FMR1 interacting protein 1	2.29894	5.62117	0.00161137
ILMN_2795854	16	92311079	68936	Fam165b	family with sequence similarity 165, member B	-2.29363	6.58622	0.000423236
ILMN_1251713	9	66614524	76459	Car12	carbonic anyhydrase 12	2.2903	6.52138	0.00308458
ILMN_2517271	1	155746700	NA	AK017892	NA	2.27913	8.20878	0.000502973
ILMN_1225373	11	70795689	12261	C1qbp	complement component 1, q subcomponent binding protein	-2.26293	6.24693	0.0013788
ILMN_2901626	17	43225725	94185	Tnfrsf21	tumor necrosis factor receptor superfamily, member 21	2.25556	5.74949	0.000778873
ILMN_1252870	19	19012360	225998	Rorb	RAR-related orphan receptor beta	2.25513	5.67547	0.000753602
ILMN_1243154	2	26203664	67839	Gpsm1	G-protein signalling modulator 1 (AGS3-like, C. elegans)	2.23674	6.69644	0.00603296
ILMN_1251844	13	18230821	218030	Pou6f2	NA	2.22753	6.59898	0.011158
ILMN_2655386	11	69146299	16499	Kcnab3	potassium voltage-gated channel, shaker-related subfamily, beta member 3	2.20747	5.91924	0.0055865
ILMN_3072407	1	175456595	545384	BC094916	cDNA sequence BC094916	2.20569	5.41267	0.00104948
ILMN_2591469	15	98708314	69159	Rhebl1	Ras homolog enriched in brain like 1	-2.205	5.76171	0.000580635
ILMN_1252910	17	35646952	18999	Pou5f1	POU domain, class 5, transcription factor 1	2.20487	5.52656	0.000272626
ILMN_2745860	16	50783968	NA	AK018963	NA	-2.20195	8.26635	0.000285727
ILMN_2874352	19	46741810	13074	Cyp17a1	cytochrome P450, family 17, subfamily a, polypeptide 1	2.19279	7.24326	0.0181249
ILMN_2837195	4	12084835	68099	Fam92a	family with sequence similarity 92, member A	-2.18961	9.0165	0.000430243
ILMN_1251371	15	89208241	70113	Odf3b	outer dense fiber of sperm tails 3B	2.17693	8.17618	0.00512548
ILMN_1218266	11	18780718	17268	Meis1	Meis homeobox 1	2.16914	6.90652	0.00173469
ILMN_2548965	1	172145538	16589	AK015669	NA	2.15005	7.35719	0.00503051
ILMN_1222627	5	138258165	381678	Zcwpw1	zinc finger, CW type with PWWP domain 1	2.14271	6.58606	0.00440678
ILMN_2777359	7	106494075	12406	Serpinh1	serine (or cysteine) peptidase inhibitor, clade H, member 1	2.14209	5.97426	0.0161165
ILMN_2731113	6	52268148	14028	Evx1	even skipped homeotic gene 1 homolog	2.13721	5.50297	0.000343623
ILMN_1226493	6	67515435	NA	4930515G16Rik	myc induced nuclear antigen pseudogene	2.13537	6.68876	0.000709535
ILMN_1247358	5	137217674	140709	Emid2	EMI domain containing 2	2.13369	7.4065	0.00405623
ILMN_2759088	15	89207891	70113	Odf3b	outer dense fiber of sperm tails 3B	2.1295	9.31672	0.00436415
ILMN_2588071	5	90048821	NA	Gm7056	predicted gene 7056	2.12935	5.59823	0.000610892
ILMN_1252297	8	23238809	23954	Nek3	NIMA (never in mitosis gene a)-related expressed kinase 3	2.12667	6.94944	0.00370826
ILMN_3160874	7	13944654	232889	Pla2g4c	phospholipase A2, group IVC (cytosolic, calcium-independent)	2.12665	5.7012	0.0228526
ILMN_1212867	8	22084340	503556	AY761185	cDNA sequence AY761185	-2.12198	5.20835	0.00616832
ILMN_2784773	7	51235667	13648	Klk1b9	kallikrein 1-related peptidase b9	2.11661	7.64792	0.0211322
ILMN_3006767	8	113838865	74568	Mlkl	mixed lineage kinase domain-like	2.11571	7.12031	0.00156537
ILMN_1218223	15	78021939	19293	Pvalb	parvalbumin	2.10979	5.54497	0.00782559
ILMN_1258690	7	93484165	258610	Olfr307	olfactory receptor 307	2.10088	5.70377	0.00190048
ILMN_2551612	15	81073319	78102	BC038155	RIKEN cDNA 8430426J06 gene	-2.09512	7.39206	0.000952473
ILMN_2849210	17	58503626	620292	Cntnap5c	contactin associated protein-like 5C	2.09361	6.05621	0.00136904
ILMN_2730797	11	120360141	27376	Slc25a10	solute carrier family 25 (mitochondrial carrier, dicarboxylate transporter), member 10	-2.09305	6.89607	0.00163304
ILMN_3112526	5	44863928	16826	Ldb2	LIM domain binding 2	2.0916	5.41147	0.00525017
ILMN_2651831	10	94825648	NA	AK009705	NA	2.08608	7.45084	0.000580635
ILMN_1223997	9	114290738	56693	Crtap	cartilage associated protein	-2.07518	6.27415	0.000444665
ILMN_1233493	6	3981974	NA	AK019707	NA	2.07348	9.57434	0.000787867
ILMN_2599782	11	53590461	16362	Irf1	interferon regulatory factor 1	2.07256	5.87972	0.00132636
ILMN_1248713	1	166149707	14067	F5	coagulation factor V	2.05832	7.89589	0.00477499
ILMN_2701304	9	86201077	70348	Ube2cbp	ubiquitin-conjugating enzyme E2C binding protein	2.05769	7.77411	0.000299572
ILMN_2430813	13	55599781	67399	Pdlim7	PDZ and LIM domain 7	2.05718	5.9297	0.00409903
ILMN_2469253	10	75412095	22364	Vpreb3	pre-B lymphocyte gene 3	2.05341	6.67177	0.000478127
ILMN_1256814	14	24119139	16531	Kcnma1	potassium large conductance calcium-activated channel, subfamily M, alpha member 1	2.05293	8.40862	0.00101774
ILMN_1239505	15	44715971	NA	A930017M01Rik	Smg-5 homolog, nonsense mediated mRNA decay factor pseudogene	2.05194	5.34366	0.000272626
ILMN_1223880	16	97786472	50528	Tmprss2	transmembrane protease, serine 2	2.0515	6.20944	0.00191393
ILMN_1229458	7	129771375	18751	Prkcb	protein kinase C, beta	2.04048	6.14673	0.00136904
ILMN_1215085	11	100285709	14230	Fkbp10	FK506 binding protein 10	2.03654	7.83763	0.000245307
ILMN_2877541	9	114284605	56693	Crtap	cartilage associated protein	-2.03264	6.35587	0.000927852
ILMN_2745689	5	151840361	243362	Stard13	StAR-related lipid transfer (START) domain containing 13	-2.03228	5.49338	0.000201717
ILMN_2949275	6	117795755	232337	Zfp637	zinc finger protein 637	2.03163	8.57896	0.00114814
ILMN_1240054	18	67373188	14680	Gnal	guanine nucleotide binding protein, alpha stimulating, olfactory type	2.02493	5.81949	0.000343623
ILMN_2724039	6	52156376	15403	Hoxa6	homeobox A6	2.02492	6.76545	0.00122193
ILMN_2729692	9	43612030	58235	Pvrl1	poliovirus receptor-related 1	2.02221	6.96815	0.00588338
ILMN_2746783	8	113869303	338521	Fa2h	fatty acid 2-hydroxylase	-2.01766	10.0853	0.000397054
ILMN_1253601	5	125997500	78894	Aacs	acetoacetyl-CoA synthetase	-2.01297	7.01862	0.000709535
ILMN_1226293	15	76442940	72027	Slc39a4	solute carrier family 39 (zinc transporter), member 4	2.00997	8.19457	0.00139944
ILMN_1248318	17	12845253	20517	Slc22a1	solute carrier family 22 (organic cation transporter), member 1	2.00826	5.42272	0.00219808
ILMN_2430359	2	93151640	241556	Tspan18	NA	1.99886	7.19192	0.0289725
ILMN_2719324	10	42741109	109205	Sobp	sine oculis-binding protein homolog (Drosophila)	1.99541	5.68458	0.0004824
ILMN_1244989	14	29291366	238988	Erc2	ELKS/RAB6-interacting/CAST family member 2	1.99092	5.61194	0.0010877
ILMN_2967622	2	26203510	67839	Gpsm1	G-protein signalling modulator 1 (AGS3-like, C. elegans)	1.98764	5.60129	0.00503051
ILMN_2882189	5	87089547	319875	Tmprss11bnl	transmembrane protease, serine 11b N terminal like	1.98083	6.22418	0.00215218
ILMN_2665133	6	115199891	110595	Timp4	tissue inhibitor of metalloproteinase 4	1.98044	5.77109	0.00732623
ILMN_2479377	1	138121553	NA	AK016925	NA	1.9784	8.28376	0.00417326
ILMN_1242472	7	119735063	57342	Parva	parvin, alpha	1.96962	6.11399	0.006558
ILMN_1221805	18	23762656	13527	Dtna	dystrobrevin alpha	1.96679	7.58409	0.0014487
ILMN_2677567	4	41705454	14430	Galt	galactose-1-phosphate uridyl transferase	1.96675	6.0834	0.00634195
ILMN_2701815	1	196638623	18845	Plxna2	plexin A2	-1.96439	8.35477	0.000451286
ILMN_1226295	4	73848058	242506	Frmd3	FERM domain containing 3	1.9627	5.52706	0.00110364
ILMN_1236988	11	50203195	216724	Rufy1	RUN and FYVE domain containing 1	-1.96195	5.56312	0.000829186
ILMN_3163288	2	26447992	353156	Egfl7	EGF-like domain 7	1.96158	6.28912	0.0337855
ILMN_1220815	7	4491693	53420	Syt5	synaptotagmin V	-1.95898	5.53886	0.000482685
ILMN_2606660	15	78605815	105844	Card10	caspase recruitment domain family, member 10	1.9567	7.62604	0.0055865
ILMN_1257333	8	127159728	69551	2310022B05Rik	RIKEN cDNA 2310022B05 gene	-1.95303	6.55319	0.00356487
ILMN_1238736	7	51456820	18050	Klk1b3	NA	1.95255	8.11394	0.000709535
ILMN_3159149	4	43439820	100213	Rusc2	RUN and SH3 domain containing 2	-1.94969	9.18863	0.00591817
ILMN_3108203	19	5729358	17826	Fam89b	family with sequence similarity 89, member B	-1.94787	7.53634	0.00187045
ILMN_2982316	5	138263612	381678	Zcwpw1	zinc finger, CW type with PWWP domain 1	1.94471	7.2718	0.000952473
ILMN_2662054	4	122871507	170638	Hpcal4	hippocalcin-like 4	-1.94448	6.64238	0.00129305
ILMN_1250447	5	68335839	330097	BC120798	NA	1.93931	5.49007	0.0131468
ILMN_2595814	6	39090184	338523	Jhdm1d	jumonji C domain-containing histone demethylase 1 homolog D (S. cerevisiae)	-1.93567	6.52835	0.00096812
ILMN_2979307	8	23238969	23954	Nek3	NIMA (never in mitosis gene a)-related expressed kinase 3	1.93174	5.56163	0.00357342
ILMN_1217978	6	52151967	15402	Hoxa5	homeobox A5	1.92513	7.38181	0.00103186
ILMN_2728270	10	126608869	14421	B4galnt1	beta-1,4-N-acetyl-galactosaminyl transferase 1	1.92389	7.45041	0.000370496
ILMN_2623856	11	110360775	26399	Map2k6	mitogen-activated protein kinase kinase 6	1.92345	5.51931	0.000610892
ILMN_1226973	17	29230470	NA	AK006261	NA	1.92317	6.66667	0.00819769
ILMN_2802590	6	125990003	243634	Ano2	anoctamin 2	1.92302	6.5066	0.000368009
ILMN_2944413	10	24889980	432442	Akap7	A kinase (PRKA) anchor protein 7	-1.92096	8.7635	0.00163304
ILMN_1252921	2	148824999	NA	NA	predicted gene 1330	1.92039	6.82988	0.00384087
ILMN_3118071	3	128922366	18741	Pitx2	paired-like homeodomain transcription factor 2	1.91366	8.37106	0.000478127
ILMN_1253155	10	52039949	66686	Dcbld1	discoidin, CUB and LCCL domain containing 1	1.89954	7.00944	0.000778873
ILMN_1214953	4	43439817	100213	Rusc2	RUN and SH3 domain containing 2	-1.89376	9.16055	0.00232247
ILMN_2775421	2	84605748	12258	Serping1	serine (or cysteine) peptidase inhibitor, clade G, member 1	1.89215	5.64211	0.00401023
ILMN_1236030	12	77222100	13983	Esr2	estrogen receptor 2 (beta)	1.88898	5.55988	0.00130579
ILMN_2520992	10	75864160	NA	1700094J05Rik	RIKEN cDNA 1700094J05 gene	1.88623	7.84375	0.0146408
ILMN_2522224	17	80115454	13078	AK006637	NA	1.88166	7.49677	0.00219407
ILMN_2727847	16	33975469	545156	Kalrn	kalirin, RhoGEF kinase	1.87889	6.7901	0.00911309
ILMN_1237752	17	47069402	224826	Ubr2	ubiquitin protein ligase E3 component n-recognin 2	1.87702	5.91736	0.00512548
ILMN_2670261	4	34031851	12801	Cnr1	cannabinoid receptor 1 (brain)	1.87601	6.34454	0.0186092
ILMN_1232090	10	25991615	268288	Samd3	sterile alpha motif domain containing 3	1.8713	5.3402	0.0047788
ILMN_2596385	6	126658368	16494	Kcna6	potassium voltage-gated channel, shaker-related, subfamily, member 6	-1.86889	5.73311	0.000559381
ILMN_1225423	17	25885205	328783	Mslnl	mesothelin-like	1.863	5.89278	0.00612384
ILMN_1233146	9	89921695	19417	Rasgrf1	RAS protein-specific guanine nucleotide-releasing factor 1	-1.86248	8.35741	0.000626993
ILMN_2549371	15	43002401	239405	Rspo2	NA	1.86047	5.22195	0.0047196
ILMN_1252996	14	45473047	19214	Ptgdr	prostaglandin D receptor	1.85774	6.00569	0.0184761
ILMN_1238503	13	49880466	NA	CO800994	NA	1.85701	7.67421	0.0161165
ILMN_2945588	16	14192540	67203	Nde1	nuclear distribution gene E homolog 1 (A nidulans)	1.85356	7.2531	0.0067009
ILMN_2987637	18	85150534	50764	Fbxo15	F-box protein 15	-1.84855	6.40645	0.00513148
ILMN_2758545	8	36887884	71908	Cldn23	claudin 23	1.84492	5.21672	0.000709535
ILMN_2734060	4	24829126	68493	Ndufaf4	NADH dehydrogenase (ubiquinone) 1 alpha subcomplex, assembly factor 4	-1.84427	6.10766	0.00357342
ILMN_1247592	9	5306714	12362	Casp1	caspase 1	1.83545	7.6881	0.00263316
ILMN_2655862	17	24822304	20974	Syngr3	synaptogyrin 3	1.83046	5.33227	0.000674413
ILMN_2724339	18	23755978	13527	Dtna	dystrobrevin alpha	1.82636	6.1346	0.00129305
ILMN_2620374	1_random	409865	78772	Hhipl2	hedgehog interacting protein-like 2	1.82473	6.29801	0.014116
ILMN_1243356	1	59643425	NA	AK020140	NA	1.82308	6.77099	0.0294934
ILMN_2639360	16	17573197	224022	Slc7a4	solute carrier family 7 (cationic amino acid transporter, y+ system), member 4	1.82061	5.92929	0.0154471
ILMN_1225085	7	129772066	18751	Prkcb	protein kinase C, beta	1.81515	7.07655	0.00194212
ILMN_1259209	1	138078263	76422	AK009188	RIKEN cDNA 2310006M14 gene	1.81364	8.31983	0.00477499
ILMN_2753233	1	172129729	16589	Uhmk1	U2AF homology motif (UHM) kinase 1	1.81257	5.92559	0.0148777
ILMN_1244310	1	15845782	226866	Gm106	predicted gene 106	1.80922	5.1829	0.00211534
ILMN_1236750	17	72093349	225004	BC027072	cDNA sequence BC027072	-1.80796	6.10926	0.00166852
ILMN_2933022	7	107792572	27276	Plekhb1	pleckstrin homology domain containing, family B (evectins) member 1	1.80722	7.06766	0.00308458
ILMN_2825803	16	35833214	547253	Parp14	poly (ADP-ribose) polymerase family, member 14	1.80577	6.25206	0.00132636
ILMN_2709279	19	46449552	75146	Tmem180	transmembrane protein 180	1.80571	5.46575	0.00129676
ILMN_2986899	14	22267661	11534	Adk	adenosine kinase	1.79687	6.96882	0.00243985
ILMN_2677595	12	117682804	76044	Ncapg2	non-SMC condensin II complex, subunit G2	1.79428	8.45142	0.00232247
ILMN_1217308	7	51271651	16618	Klk1b26	kallikrein 1-related petidase b26	1.79419	9.34265	0.0211455
ILMN_2607786	19	10271282	76267	Fads1	fatty acid desaturase 1	1.79351	7.66064	0.000610892
ILMN_2595857	8	47082368	654824	Ankrd37	ankyrin repeat domain 37	1.7916	6.4702	0.0332628
ILMN_1246573	9	62723373	75600	Calml4	calmodulin-like 4	1.79053	6.37634	0.0194019
ILMN_1226310	17	33920377	NA	AK016453	NA	-1.788	5.49798	0.0047788
ILMN_1226400	10	33487977	215895	Gm4794	predicted gene 4794	1.78653	5.21099	0.00423837
ILMN_2787238	4	128789088	15444	Hpca	hippocalcin	1.78609	6.01479	0.00662787
ILMN_1220234	12	105185307	20704	Serpina1e	serine (or cysteine) peptidase inhibitor, clade A, member 1E	1.78227	5.69389	0.00214209
ILMN_1218441	1	75122145	22626	Slc23a3	solute carrier family 23 (nucleobase transporters), member 3	1.78161	5.2221	0.000829186
ILMN_1216003	4	140283411	242726	Padi6	peptidyl arginine deiminase, type VI	1.78004	7.58478	0.00518808
ILMN_1253354	3	137595696	26377	Dapp1	dual adaptor for phosphotyrosine and 3-phosphoinositides 1	-1.77834	7.49447	0.0119635
ILMN_1235207	8	3608686	69697	2310057J16Rik	calmodulin regulated spectrin-associated protein family, member 3	1.77697	5.54899	0.0441054
ILMN_2898777	9	59563785	546134	Gramd2	GRAM domain containing 2	1.77569	6.39186	0.0143304
ILMN_2768209	2	25315109	227622	BC029214	cDNA sequence BC029214	1.77384	7.2382	0.00590954
ILMN_2720338	14	98226968	13134	Dach1	dachshund 1 (Drosophila)	1.76962	7.06682	0.00151273
ILMN_2817714	13	54897994	74257	Tspan17	tetraspanin 17	1.76703	6.51575	0.00327352
ILMN_1231814	11	83339451	20304	Ccl5	chemokine (C-C motif) ligand 5	1.76594	5.48557	0.0330664
ILMN_1212927	8	131269847	100042659	Gm3952	predicted gene 3952	-1.76137	10.1248	0.000610892
ILMN_1254219	7	51235097	13648	Klk1b9	kallikrein 1-related peptidase b9	1.76047	8.83481	0.0452391
ILMN_2868220	13	16118809	16323	Inhba	inhibin beta-A	1.7577	5.35023	0.0103263
ILMN_2542803	16	11072361	20621	Snn	stannin	1.75485	7.1619	0.00955679
ILMN_2454150	18	85150656	50764	Fbxo15	F-box protein 15	-1.75444	6.57863	0.00139944
ILMN_2721052	9	37467739	208098	Panx3	pannexin 3	1.75437	5.80918	0.0127912
ILMN_2775202	4	33099959	52187	Rragd	Ras-related GTP binding D	1.75423	9.39013	0.000760457
ILMN_2699663	9	89921696	19417	Rasgrf1	RAS protein-specific guanine nucleotide-releasing factor 1	-1.75412	8.12197	0.000760457
ILMN_2746177	1	89084087	69453	1700027L20Rik	protease, serine 56	-1.74714	8.56244	0.00125721
ILMN_2651886	X	103398670	18655	Pgk1	phosphoglycerate kinase 1	1.74438	6.7989	0.00163323
ILMN_2866099	2	155643913	17391	Mmp24	matrix metallopeptidase 24	1.7436	6.16599	0.00503051
ILMN_1221199	16	16927394	68606	Ppm1f	protein phosphatase 1F (PP2C domain containing)	1.74121	7.74118	0.00544008
ILMN_2681676	4	143981720	77632	Pramef12	PRAME family member 12	1.73855	5.82115	0.0108245
ILMN_1221869	1	172129730	16589	Uhmk1	U2AF homology motif (UHM) kinase 1	1.73753	5.49353	0.0154813
ILMN_1258988	11	98913812	16010	Igfbp4	insulin-like growth factor binding protein 4	-1.73684	5.32921	0.00683761
ILMN_2471507	4	10724823	NA	AK007260	NA	1.73651	6.35657	0.0276262
ILMN_2912729	7	20165866	63872	Zfp296	zinc finger protein 296	1.73343	9.07555	0.00086348
ILMN_1215023	9	59563788	546134	Gramd2	GRAM domain containing 2	1.73209	6.69258	0.0154276
ILMN_2603976	2	172258876	320664	Cass4	NA	1.73046	5.89338	0.00956423
ILMN_1252809	15	84778698	223739	5031439G07Rik	RIKEN cDNA 5031439G07 gene	1.73001	7.38685	0.00952558
ILMN_2673507	2	158021400	NA	1700060C20Rik	RIKEN cDNA 1700060C20 gene	-1.72819	7.56437	0.00196994
ILMN_2599861	8	23015977	246081	Defb11	defensin beta 11	1.72785	7.61253	0.0030792
ILMN_2721800	2	143639409	18549	Pcsk2	proprotein convertase subtilisin/kexin type 2	1.72631	6.02469	0.00688823
ILMN_2593694	14	29840931	319476	Lrtm1	leucine-rich repeats and transmembrane domains 1	1.72231	6.96053	0.0141907
ILMN_1215949	15	55267913	73334	1700040F17Rik	NA	1.72139	5.91313	0.00190048
ILMN_3064669	7	146028627	69546	Mapk1ip1	mitogen-activated protein kinase 1 interacting protein 1	-1.71713	5.72769	0.00381206
ILMN_2737143	17	13419818	27263	Smok2a	sperm motility kinase 2A	1.71559	6.58814	0.00695401
ILMN_2790373	16	11074791	20621	Snn	stannin	1.71338	9.36678	0.00685075
ILMN_2727893	1	93272918	67444	Ilkap	integrin-linked kinase-associated serine/threonine phosphatase 2C	-1.7112	6.00052	0.00108345
ILMN_2465578	1	11287805	109294	Prex2	phosphatidylinositol-3,4,5-trisphosphate-dependent Rac exchange factor 2	1.71037	7.23432	0.000844049
ILMN_2475689	7	63791547	18431	Oca2	oculocutaneous albinism II	1.70624	7.10179	0.00525017
ILMN_2772764	15	102814805	15427	Hoxc9	homeobox C9	1.70601	7.80625	0.0114366
ILMN_2720173	2	75884843	241489	Pde11a	phosphodiesterase 11A	1.7057	5.31604	0.000629755
ILMN_2439044	16	14192784	67203	Nde1	nuclear distribution gene E homolog 1 (A nidulans)	1.70343	8.74097	0.00086348
ILMN_2634167	5	135463178	12739	Cldn3	claudin 3	1.7031	6.74787	0.000610892
ILMN_2416670	2	76542341	22138	Ttn	titin	1.70181	5.65911	0.00139944
ILMN_2845906	5	115924541	18778	Pla2g1b	phospholipase A2, group IB, pancreas	1.70021	5.41984	0.000760457
ILMN_2774507	2	102482789	210622	Pamr1	peptidase domain containing associated with muscle regeneration 1	1.69588	6.83528	0.0104447
ILMN_2728889	5	142688924	330222	Sdk1	sidekick homolog 1 (chicken)	1.69251	5.5	0.0010877
ILMN_2470407	7	20165276	63872	Zfp296	zinc finger protein 296	1.68979	8.09258	0.00129305
ILMN_2438338	1	182354702	NA	AK004067	NA	-1.68862	6.01081	0.00436415
ILMN_2690677	3	144667797	23844	Clca3	chloride channel calcium activated 3	1.68493	5.51572	0.00178294
ILMN_2703364	6	55928385	232016	Ccdc129	coiled-coil domain containing 129	1.68355	5.31717	0.0026866
ILMN_2958626	1	172142423	16589	Uhmk1	U2AF homology motif (UHM) kinase 1	1.68292	6.55712	0.0443888
ILMN_1217252	2	26448821	67512	Agpat2	NA	1.68174	8.45105	0.0205667
ILMN_2655534	17	13720529	272667	Smok(Tcr)	sperm motility kinase 4A	1.68128	6.43622	0.0127912
ILMN_1256531	5	58520594	54216	Pcdh7	protocadherin 7	1.67901	5.25845	0.00164517
ILMN_2590917	10	43670888	11630	Aim1	absent in melanoma 1	1.67636	5.19697	0.00190048
ILMN_2949877	16	90894825	70967	4931408A02Rik	RIKEN cDNA 4931408A02 gene	1.6751	7.79659	0.00512548
ILMN_3150990	14	98227460	13134	Dach1	dachshund 1 (Drosophila)	1.67255	6.47493	0.00224678
ILMN_1229073	8	10634530	244281	Myo16	NA	1.67148	5.95417	0.00823154
ILMN_1229245	8	84292062	234515	Inpp4b	inositol polyphosphate-4-phosphatase, type II	1.66517	6.43513	0.00591817
ILMN_2650115	2	26964074	77794	Adamtsl2	ADAMTS-like 2	1.66459	5.50988	0.00760362
ILMN_2492403	7	148656978	12476	Cd151	CD151 antigen	-1.66073	7.08388	0.0127299
ILMN_1233523	1	22277522	116837	Rims1	NA	1.65922	5.26903	0.00800064
ILMN_1233339	17	26228924	56520	Nme4	non-metastatic cells 4, protein expressed in	1.65905	5.41414	0.00512548
ILMN_1224840	3	97018627	NA	AK011860	NA	1.65504	6.27662	0.0154204
ILMN_1226017	11	112905399	NA	2610035D17Rik	RIKEN cDNA 2610035D17 gene	-1.65482	6.51571	0.0498115
ILMN_1245585	5	102088345	18096	Nkx6-1	NK6 homeobox 1	1.65261	8.19007	0.00098994
ILMN_1222931	1	179683311	69428	1700016C15Rik	RIKEN cDNA 1700016C15 gene	1.65194	8.57905	0.0322099
ILMN_1222609	17	25018768	16005	Igfals	insulin-like growth factor binding protein, acid labile subunit	1.6502	6.99732	0.000626993
ILMN_2477155	16	19883849	NA	A930003A15Rik	RIKEN cDNA A930003A15 gene	1.64905	5.15653	0.00589593
ILMN_1244110	1	123379888	70829	Ccdc93	coiled-coil domain containing 93	1.64861	5.6887	0.00114153
ILMN_2968409	7	24121216	446099	Nlrp4e	NLR family, pyrin domain containing 4E	1.64794	5.67479	0.00394162
ILMN_3080840	1	26738919	210940	4931408C20Rik	RIKEN cDNA 4931408C20 gene	1.64719	7.83336	0.0100817
ILMN_1260450	11	11714394	13195	Ddc	dopa decarboxylase	1.64692	5.94468	0.0059122
ILMN_3003864	9	71476695	68178	Cgnl1	cingulin-like 1	1.64454	11.3181	0.00251025
ILMN_1216015	1	75433535	69080	Gmppa	GDP-mannose pyrophosphorylase A	-1.63986	6.70075	0.0116541
ILMN_1229177	7	51271760	16618	Klk1b26	kallikrein 1-related petidase b26	1.63813	9.27107	0.0358107
ILMN_3001650	14	52525687	29811	Ndrg2	N-myc downstream regulated gene 2	1.63776	5.14875	0.011749
ILMN_3122427	6	95424601	20917	Suclg2	succinate-Coenzyme A ligase, GDP-forming, beta subunit	1.63772	6.38563	0.0246911
ILMN_2706631	18	73798748	17128	Smad4	MAD homolog 4 (Drosophila)	-1.63574	6.70348	0.0112877
ILMN_2447362	4	146886469	195531	Gm13152	predicted gene 13152	1.62753	5.50565	0.013826
ILMN_2594779	9	60586262	67557	Larp6	La ribonucleoprotein domain family, member 6	-1.62573	7.13351	0.00081917
ILMN_1236368	5	123479974	109305	Orai1	ORAI calcium release-activated calcium modulator 1	-1.62319	5.79016	0.000829186
ILMN_1236136	5	72691309	53419	Corin	corin	1.62238	8.28539	0.000724813
ILMN_2625940	19	47333867	18011	Neurl1a	neuralized homolog 1A (Drosophila)	-1.62078	6.90341	0.00129305
ILMN_1260538	5	58304553	54216	Pcdh7	protocadherin 7	1.62072	5.36795	0.00869398
ILMN_1237371	13	56843558	17129	Smad5	MAD homolog 5 (Drosophila)	-1.62048	5.72288	0.00427281
ILMN_2595842	17	28365156	23853	Def6	differentially expressed in FDCP 6	1.6182	5.73839	0.000943699
ILMN_1252963	9	105355900	235574	Atp2c1	ATPase, Ca++-sequestering	1.6152	8.07511	0.00462905
ILMN_2686435	1	14160860	14048	Eya1	eyes absent 1 homolog (Drosophila)	1.61432	5.61084	0.0129185
ILMN_1216056	6	115535386	70291	2510049J12Rik	RIKEN cDNA 2510049J12 gene	1.61181	6.18056	0.0170719
ILMN_2862379	19	4425825	11854	Rhod	ras homolog gene family, member D	-1.61178	5.59012	0.00356487
ILMN_2897476	18	85117226	67105	1700034H14Rik	RIKEN cDNA 1700034H14 gene	-1.61022	7.98031	0.00163659
ILMN_1242794	8	3151155	16337	Insr	insulin receptor	-1.61022	5.9555	0.00321109
ILMN_2590627	3	36380880	72282	1810062G17Rik	RIKEN cDNA 1810062G17 gene	1.6101	5.95984	0.00286271
ILMN_2690676	3	144667794	23844	Clca3	chloride channel calcium activated 3	1.60932	5.31466	0.0014487
ILMN_2742627	17	86084286	20472	Six2	sine oculis-related homeobox 2 homolog (Drosophila)	1.60748	8.20204	0.00190048
ILMN_2606295	14	47775378	14528	Gch1	GTP cyclohydrolase 1	1.60504	6.66248	0.024751
ILMN_1219758	15	81522538	214685	Chadl	chondroadherin-like	1.6029	7.66077	0.0010877
ILMN_1214468	7	20110030	69547	Nkpd1	NTPase, KAP family P-loop domain containing 1	-1.60287	5.28214	0.00405623
ILMN_2868133	18	11085485	14465	Gata6	GATA binding protein 6	-1.60205	6.72656	0.0200883
ILMN_2870864	2	102482982	210622	Pamr1	peptidase domain containing associated with muscle regeneration 1	1.60002	6.17459	0.0260964
ILMN_3115255	15	63656380	331063	Gsdmc2	gasdermin C2	-1.59904	5.78436	0.0033717
ILMN_1216092	10	116670987	77397	9530003J23Rik	RIKEN cDNA 9530003J23 gene	1.59812	5.33956	0.0143112
ILMN_2755585	19	42198239	69534	Avpi1	arginine vasopressin-induced 1	-1.59709	6.32952	0.0069156
ILMN_2637094	7	73194834	18553	Pcsk6	proprotein convertase subtilisin/kexin type 6	1.59483	8.48085	0.0161165
ILMN_2677668	7	20110257	69547	Nkpd1	NTPase, KAP family P-loop domain containing 1	-1.59366	5.89838	0.00215218
ILMN_2735318	5	110769062	231602	P2rx2	purinergic receptor P2X, ligand-gated ion channel, 2	1.59338	7.55976	0.00649343
ILMN_1254358	1	72904829	16011	Igfbp5	insulin-like growth factor binding protein 5	1.59259	5.23262	0.0340807
ILMN_1228657	1	172891168	14130	Fcgr2b	Fc receptor, IgG, low affinity IIb	1.59236	5.67704	0.00890828
ILMN_2748402	2	27892889	12831	Col5a1	collagen, type V, alpha 1	-1.59077	9.23862	0.0192319
ILMN_1244259	12	29209541	68511	Dcdc2c	doublecortin domain containing 2C	1.58647	7.53414	0.0168941
ILMN_2723338	2	30255835	57170	Dolpp1	dolichyl pyrophosphate phosphatase 1	-1.58103	7.34301	0.0047788
ILMN_2470851	8	97125781	102122	Fam192a	NA	1.58022	7.58676	0.0250142
ILMN_1227030	1	187110369	98732	Rab3gap2	RAB3 GTPase activating protein subunit 2	-1.58015	6.12861	0.00226104
ILMN_1231309	1	173519047	17085	Ly9	lymphocyte antigen 9	-1.57939	5.4949	0.00225272
ILMN_2771754	1	177531618	14194	Fh1	fumarate hydratase 1	1.57603	6.42141	0.00972908
ILMN_2724167	16	11072915	20621	Snn	stannin	1.57588	8.15046	0.00911309
ILMN_1224637	13	31652216	15220	Foxq1	forkhead box Q1	-1.57375	5.50546	0.00674481
ILMN_1237871	3	102903000	229665	Ampd1	adenosine monophosphate deaminase 1	1.56804	8.24165	0.00136904
ILMN_3100322	8	118229710	17132	Maf	avian musculoaponeurotic fibrosarcoma (v-maf) AS42 oncogene homolog	1.56597	5.68148	0.00450689
ILMN_1224692	17	33958785	80880	Kank3	KN motif and ankyrin repeat domains 3	-1.56517	7.38006	0.00156537
ILMN_1216566	6	30514244	232680	Cpa2	carboxypeptidase A2, pancreatic	1.55898	6.2704	0.000849619
ILMN_2451293	5	92398922	381650	Thap6	THAP domain containing 6	1.55877	5.58621	0.0104027
ILMN_2842999	16	18301067	27883	D16H22S680E	DNA segment, Chr 16, human D22S680E, expressed	-1.55846	5.94772	0.00236902
ILMN_2746425	6	34106019	58246	Slc35b4	solute carrier family 35, member B4	-1.55737	8.2626	0.00099616
ILMN_2725902	11	16162998	211739	Vstm2a	V-set and transmembrane domain containing 2A	1.55639	8.78043	0.00618574
ILMN_1222389	9	61823899	74090	Paqr5	progestin and adipoQ receptor family member V	1.5547	9.41788	0.0252017
ILMN_2601155	2	80252440	20378	Frzb	frizzled-related protein	1.55343	5.2131	0.00136904
ILMN_2645662	7	54309983	67893	Tmem86a	transmembrane protein 86A	1.54706	7.22732	0.0095367
ILMN_2732848	1	174437134	21346	Tagln2	transgelin 2	1.54477	6.57297	0.00593673
ILMN_2821263	7	148548659	98845	Eps8l2	EPS8-like 2	1.5444	6.6422	0.00939638
ILMN_2690396	9	110524355	67169	Nradd	neurotrophin receptor associated death domain	1.54399	5.53897	0.0228526
ILMN_1222394	16	17834840	NA	B830017H08Rik	RIKEN cDNA B830017H08 gene	-1.54174	7.30666	0.00307676
ILMN_2655260	15	73586478	19245	Ptp4a3	protein tyrosine phosphatase 4a3	1.5378	7.77906	0.0178798
ILMN_2453954	16	28826465	239796	1600021P15Rik	RIKEN cDNA 1600021P15 gene	1.53001	5.61682	0.0131412
ILMN_2616792	15	52552603	69790	Med30	mediator complex subunit 30	-1.52828	8.03145	0.0014487
ILMN_1243528	4	109656212	242620	Dmrta2	doublesex and mab-3 related transcription factor like family A2	-1.52507	5.70123	0.00603296
ILMN_2683630	16	13702510	67118	Bfar	bifunctional apoptosis regulator	-1.52172	6.25102	0.0127912
ILMN_2713714	11	76845294	15567	Slc6a4	solute carrier family 6 (neurotransmitter transporter, serotonin), member 4	1.51701	5.28419	0.00091579
ILMN_2683621	5	31257556	50907	Preb	prolactin regulatory element binding	-1.51665	6.98258	0.0386267
ILMN_2718401	5	35994899	78558	Htra3	HtrA serine peptidase 3	1.51635	5.32505	0.00190048
ILMN_2881620	15	103078813	18022	Nfe2	nuclear factor, erythroid derived 2	1.51459	5.61045	0.0450032
ILMN_2720495	1	37133590	70853	Vwa3b	NA	-1.51449	5.64207	0.00136904
ILMN_2758562	17	56137240	106766	Stap2	signal transducing adaptor family member 2	1.51296	7.6651	0.00782675
ILMN_3124037	19	45870104	80906	Kcnip2	Kv channel-interacting protein 2	1.5097	6.71427	0.0108245
ILMN_2888552	11	20202481	55963	Slc1a4	solute carrier family 1 (glutamate/neutral amino acid transporter), member 4	1.50685	5.31848	0.00368687
ILMN_2732940	9	43611774	58235	Pvrl1	poliovirus receptor-related 1	1.50669	5.72957	0.0281696
ILMN_2776283	4	135830730	21401	Tcea3	transcription elongation factor A (SII), 3	1.50643	5.87428	0.00215218
ILMN_2968692	6	30504201	232680	Cpa2	carboxypeptidase A2, pancreatic	1.50429	5.15752	0.00219808
ILMN_1224128	2	75516564	18024	Nfe2l2	nuclear factor, erythroid derived 2, like 2	1.50281	7.07968	0.0178763
ILMN_1221789	2	76434019	99031	Osbpl6	oxysterol binding protein-like 6	1.50151	5.57846	0.00599891
ILMN_1222970	1	166144560	14067	F5	coagulation factor V	1.50148	6.20876	0.0143384
ILMN_2842357	7	29788372	20190	Ryr1	ryanodine receptor 1, skeletal muscle	1.50075	7.19676	0.0352289
ILMN_2612564	1	194939989	215193	Diexf	digestive organ expansion factor homolog (zebrafish)	1.49941	6.36788	0.00492587
ILMN_2729458	1	65205989	15926	Idh1	isocitrate dehydrogenase 1 (NADP+), soluble	-1.49857	5.66404	0.0131839
ILMN_2773835	9	63801375	17130	Smad6	MAD homolog 6 (Drosophila)	-1.4983	8.60917	0.00798849
ILMN_1257159	3	144485774	229927	Clca4	chloride channel calcium activated 4	1.49585	5.50996	0.0252017
ILMN_2924715	12	40903259	380755	Gm889	predicted gene 889	1.49551	6.25325	0.0341543
ILMN_2612108	5	30790893	73259	Cib4	calcium and integrin binding family member 4	-1.49445	6.98931	0.00091579
ILMN_2903945	13	51943763	23882	Gadd45g	growth arrest and DNA-damage-inducible 45 gamma	1.4917	6.72227	0.0219867
ILMN_2473612	17	7576150	667055	Gm9992	NA	1.49112	6.79841	0.0185909
ILMN_1215901	2	26451635	67512	Agpat2	1-acylglycerol-3-phosphate O-acyltransferase 2 (lysophosphatidic acid acyltransferase, beta)	1.49058	9.15627	0.0127912
ILMN_2419185	3	94416746	22156	Tuft1	tuftelin 1	-1.48994	9.14206	0.0262397
ILMN_2746895	19	38188569	107221	O3far1	omega-3 fatty acid receptor 1	1.48985	5.72911	0.0127299
ILMN_1237930	2	120435141	66606	Lrrc57	leucine rich repeat containing 57	1.48749	9.39066	0.0306193
ILMN_2672997	1	136403072	98710	Rabif	RAB interacting factor	1.48732	8.88108	0.00357342
ILMN_1216097	9	51078664	270157	Gm684	predicted gene 684	1.48628	7.98596	0.00683761
ILMN_2622761	9	100882958	66904	Pccb	propionyl Coenzyme A carboxylase, beta polypeptide	1.48406	7.11664	0.00710076
ILMN_2492961	12	53089701	328092	6530401N04Rik	NA	1.48236	6.86688	0.00942017
ILMN_2683811	4	135523532	74246	Gale	galactose-4-epimerase, UDP	1.48193	5.4932	0.00683761
ILMN_1251616	15	9041814	27401	Skp2	S-phase kinase-associated protein 2 (p45)	1.4778	7.23323	0.0185909
ILMN_2724371	9	44494551	102693	Phldb1	pleckstrin homology-like domain, family B, member 1	1.47778	5.43785	0.00561693
ILMN_2620984	2	164101744	20941	Svs4	seminal vesicle secretory protein 4	1.47656	8.4629	0.0146408
ILMN_2963906	3	90292440	20615	Snapin	SNAP-associated protein	-1.47601	8.41896	0.00318345
ILMN_2662351	2	74585519	15434	Hoxd3	homeobox D3	1.47592	5.85128	0.00825596
ILMN_2631869	9	18299973	73732	Muc16	mucin 16	1.47408	9.9884	0.00360435
ILMN_2964324	1	72904952	16011	Igfbp5	insulin-like growth factor binding protein 5	1.47298	5.18588	0.00734436
ILMN_1228105	15	78985403	20665	Sox10	SRY-box containing gene 10	1.47297	7.25329	0.0112573
ILMN_2586720	11	53283545	432561	Gm9837	predicted gene 9837	-1.46949	6.65994	0.006558
ILMN_2671755	2	29738230	99151	Cercam	cerebral endothelial cell adhesion molecule	1.46876	6.04742	0.0147737
ILMN_2891506	11	121471345	108903	Tbcd	tubulin-specific chaperone d	1.46869	8.07179	0.00370826
ILMN_2651137	4	129225909	16818	Lck	lymphocyte protein tyrosine kinase	1.46853	6.82383	0.00194212
ILMN_1234988	2	70439916	14415	Gad1	glutamic acid decarboxylase 1	1.46725	5.12623	0.00823498
ILMN_3010442	1	26738733	210940	4931408C20Rik	RIKEN cDNA 4931408C20 gene	1.46719	8.67702	0.0269801
ILMN_2764846	13	40812201	21418	Tcfap2a	transcription factor AP-2, alpha	1.46697	5.35751	0.00136904
ILMN_2721439	10	110376475	13008	Csrp2	cysteine and glycine-rich protein 2	-1.4668	7.9486	0.00156537
ILMN_1241437	1	21255160	14859	Gsta3	glutathione S-transferase, alpha 3	1.46602	6.13402	0.0106072
ILMN_1215859	12	104967507	20701	Serpina1b	serine (or cysteine) preptidase inhibitor, clade A, member 1B	1.46582	5.7653	0.00444734
ILMN_2593774	14	79688747	66214	1190002H23Rik	RIKEN cDNA 1190002H23 gene	-1.46568	8.90554	0.0174188
ILMN_2760927	6	126658427	16494	Kcna6	potassium voltage-gated channel, shaker-related, subfamily, member 6	-1.46454	5.73564	0.00427527
ILMN_2686097	2	151805794	73847	Fam110a	family with sequence similarity 110, member A	-1.46416	5.53586	0.0131839
ILMN_2659317	4	43509287	230098	E130306D19Rik	RIKEN cDNA E130306D19 gene	-1.46291	6.40131	0.00193086
ILMN_2487308	6	121175971	53857	Tuba8	tubulin, alpha 8	1.46277	10.5055	0.0295773
ILMN_3092518	1	37133600	70853	Vwa3b	NA	-1.4625	5.42567	0.0030792
ILMN_2687324	4	62990934	373864	Col27a1	collagen, type XXVII, alpha 1	1.462	5.81452	0.0131412
ILMN_2700751	8	126520583	102162	Taf5l	TAF5-like RNA polymerase II, p300/CBP-associated factor (PCAF)-associated factor	-1.46037	7.09542	0.003805
ILMN_2426818	13	95788085	218460	Wdr41	WD repeat domain 41	1.45992	7.16512	0.00427281
ILMN_2971142	3	102902758	229665	Ampd1	adenosine monophosphate deaminase 1	1.45623	7.52493	0.00437855
ILMN_2876482	12	36818569	66912	Bzw2	basic leucine zipper and W2 domains 2	1.45527	5.55526	0.0275009
ILMN_1215134	17	29743066	381085	Tbc1d22b	TBC1 domain family, member 22B	-1.45422	6.1978	0.00602951
ILMN_2645493	7	20302202	19294	Pvrl2	poliovirus receptor-related 2	1.45339	8.02153	0.0165738
ILMN_3160292	13	4247487	432720	Akr1c19	aldo-keto reductase family 1, member C19	1.45155	8.70802	0.00871207
ILMN_2713872	8	108455520	244631	Pskh1	protein serine kinase H1	-1.45154	5.99251	0.00215218
ILMN_1257794	4	48096158	18124	Nr4a3	nuclear receptor subfamily 4, group A, member 3	1.45144	6.93679	0.00955679
ILMN_1230893	14	121682658	223254	Farp1	FERM, RhoGEF (Arhgef) and pleckstrin domain protein 1 (chondrocyte-derived)	1.4514	7.6018	0.00219407
ILMN_1253093	10	40658220	83767	Wasf1	WASP family 1	-1.45117	7.61873	0.00603296
ILMN_2630664	4	77194330	19266	Ptprd	uncharacterized LOC100046763	1.45101	4.96512	0.00503051
ILMN_2885277	9	48400022	18113	Nnmt	nicotinamide N-methyltransferase	1.45043	9.86677	0.00247773
ILMN_1227873	1	137914592	66241	Tmem9	transmembrane protein 9	1.44998	5.45421	0.00354499
ILMN_2673599	7	29679529	60595	Actn4	actinin alpha 4	1.44942	6.81917	0.038944
ILMN_1238892	4	122792784	NA	AK043708	NA	1.44931	5.836	0.016288
ILMN_2484918	19	55698341	53611	Vti1a	vesicle transport through interaction with t-SNAREs homolog 1A (yeast)	1.44897	7.72253	0.0104447
ILMN_2674132	19	5464195	58249	Fibp	fibroblast growth factor (acidic) intracellular binding protein	-1.44875	6.47153	0.0185909
ILMN_2974064	6	50246993	71720	Osbpl3	oxysterol binding protein-like 3	1.4484	6.26481	0.00662787
ILMN_1218940	6	134660627	67774	Loh12cr1	loss of heterozygosity, 12, chromosomal region 1 homolog (human)	1.44814	6.01486	0.046098
ILMN_2699923	6	86579443	67855	Asprv1	aspartic peptidase, retroviral-like 1	1.44799	5.33415	0.0121729
ILMN_2718149	13	94173516	26556	Homer1	homer homolog 1 (Drosophila)	-1.44787	6.33807	0.00166836
ILMN_1216378	6	78326022	30053	Reg3d	regenerating islet-derived 3 delta	1.44717	5.13644	0.00427527
ILMN_1233814	8	111772804	NA	AK013705	NA	1.44666	5.82105	0.0111261
ILMN_1236762	16	30307813	14729	Gp5	glycoprotein 5 (platelet)	-1.44482	6.27254	0.0100898
ILMN_1240868	17	50132948	76438	Rftn1	raftlin lipid raft linker 1	1.44278	5.99687	0.0133128
ILMN_1250506	13	92024044	19418	Rasgrf2	RAS protein-specific guanine nucleotide-releasing factor 2	1.44277	5.58511	0.0363642
ILMN_1226033	2	119850844	NA	AK016792	NA	-1.44035	6.88114	0.00202642
ILMN_2916705	15	98781126	22142	Tuba1a	tubulin, alpha 1A	1.43936	7.14384	0.00561995
ILMN_2836710	7	148657124	12476	Cd151	CD151 antigen	-1.43847	7.76587	0.0192422
ILMN_2733073	7	29788475	20190	Ryr1	ryanodine receptor 1, skeletal muscle	1.43599	7.19551	0.0240665
ILMN_2738031	1	194933662	215193	Diexf	digestive organ expansion factor homolog (zebrafish)	1.43499	6.63385	0.0155873
ILMN_1239716	14	121682910	223254	Farp1	FERM, RhoGEF (Arhgef) and pleckstrin domain protein 1 (chondrocyte-derived)	1.43302	6.50126	0.00170668
ILMN_1220608	13	107624147	100504500	Ipo11	leucine-rich repeat-containing protein 70-like	-1.43168	7.34217	0.00243985
ILMN_2480705	18	57705164	NA	4930511M06Rik	RIKEN cDNA 4930511M06 gene	1.43102	8.35166	0.0134489
ILMN_2449019	16	32681278	51789	Tnk2	tyrosine kinase, non-receptor, 2	1.43032	5.51432	0.0029263
ILMN_2730425	7	29789471	20190	Ryr1	ryanodine receptor 1, skeletal muscle	1.42946	7.10442	0.0134124
ILMN_2452903	8	90160033	NA	AK007095	NA	1.42861	7.34802	0.0419337
ILMN_2674483	12	77893475	14776	Gpx2	glutathione peroxidase 2	1.42831	5.25717	0.0020005
ILMN_2797726	5	5672168	74051	Steap2	six transmembrane epithelial antigen of prostate 2	-1.42817	6.61399	0.0127912
ILMN_2684397	15	76545808	378937	Lrrc24	leucine rich repeat containing 24	1.42758	8.8487	0.00537927
ILMN_2685133	18	85116953	67105	1700034H14Rik	RIKEN cDNA 1700034H14 gene	-1.42748	9.0043	0.0128524
ILMN_2703886	8	120315849	68533	Mphosph6	M phase phosphoprotein 6	1.42711	6.21309	0.00816216
ILMN_2732801	18	89300198	246102	Rttn	rotatin	1.42675	7.37498	0.0108245
ILMN_2676294	17	46633839	381101	BC048355	cDNA sequence BC048355	-1.42506	5.40738	0.00427281
ILMN_1246923	6	23130516	NA	BB015570	NA	1.42502	9.41823	0.00265141
ILMN_2542802	16	11072615	20621	Snn	stannin	1.42454	6.72764	0.0403359
ILMN_2525423	11	35653812	211652	Wwc1	WW, C2 and coiled-coil domain containing 1	1.4232	5.42609	0.0211322
ILMN_2637903	6	40464957	67690	Prss37	protease, serine, 37	1.42268	7.97339	0.026394
ILMN_2918732	15	9244352	105887	Ugt3a1	UDP glycosyltransferases 3 family, polypeptide A1	1.42064	5.38101	0.00513148
ILMN_2705176	8	114436454	234740	Tmem231	transmembrane protein 231	-1.4202	7.53724	0.0119338
ILMN_2715042	4	130382073	20970	Sdc3	syndecan 3	1.41943	6.03196	0.0221952
ILMN_2742599	8	87245559	18032	Nfix	nuclear factor I/X	1.41937	6.50898	0.0203299
ILMN_1236220	13	65138380	238683	4932441B19Rik	RIKEN cDNA 4932441B19 gene	1.41902	8.19904	0.0108981
ILMN_2804559	9	103387036	81907	Tmem108	transmembrane protein 108	1.41741	8.296	0.00233189
ILMN_2494455	14	52625904	69890	Zfp219	zinc finger protein 219	1.41673	9.05521	0.0295773
ILMN_1228409	8	127127802	73647	Capn9	calpain 9	1.41378	5.21503	0.0170071
ILMN_2649502	8	26060300	11502	Adam9	a disintegrin and metallopeptidase domain 9 (meltrin gamma)	1.41322	5.09331	0.00503051
ILMN_3162125	11	50679638	108072	Grm6	glutamate receptor, metabotropic 6	1.41296	6.77678	0.0405235
ILMN_1249345	7	111276568	70980	4931431F19Rik	RIKEN cDNA 4931431F19 gene	1.40932	9.61837	0.00882002
ILMN_2753234	1	172129727	16589	Uhmk1	U2AF homology motif (UHM) kinase 1	1.40763	6.22261	0.0103435
ILMN_2798129	15	4753851	12274	C6	complement component 6	1.40713	6.33993	0.00687393
ILMN_1239210	9	119662972	24046	Scn11a	sodium channel, voltage-gated, type XI, alpha	1.40664	6.1405	0.00603296
ILMN_2826191	5	144063216	231868	E130309D02Rik	RIKEN cDNA E130309D02 gene	-1.40649	5.97561	0.0154813
ILMN_2986393	15	98762376	22143	Tuba1b	tubulin, alpha 1B	1.40643	10.2271	0.0113115
ILMN_2682613	1	72904658	16011	Igfbp5	insulin-like growth factor binding protein 5	1.40523	5.27798	0.00949664
ILMN_1258341	1	75471217	74241	Chpf	chondroitin polymerizing factor	-1.40381	5.25878	0.0154113
ILMN_2641111	9	44141610	13478	Dpagt1	dolichyl-phosphate (UDP-N-acetylglucosamine) acetylglucosaminephosphotransferase 1 (GlcNAc-1-P transferase)	-1.40333	5.55742	0.00382835
ILMN_1224032	11	96620168	78473	Skap1	src family associated phosphoprotein 1	1.40264	7.21057	0.00791574
ILMN_2795949	2	118660092	51944	D2Ertd750e	DNA segment, Chr 2, ERATO Doi 750, expressed	1.40246	9.47737	0.0243588
ILMN_2654186	13	41405548	18003	Nedd9	neural precursor cell expressed, developmentally down-regulated gene 9	-1.40239	5.91598	0.0203472
ILMN_2548534	3	132745139	67553	Gstcd	glutathione S-transferase, C-terminal domain containing	1.40145	5.94672	0.0171527
ILMN_1249396	7	74824157	67009	Ttc23	NA	1.40136	6.86666	0.042564
ILMN_2637733	5	138636446	330216	Mblac1	metallo-beta-lactamase domain containing 1	-1.40116	5.46154	0.00286271
ILMN_3102085	7	52804639	69217	Plekha4	pleckstrin homology domain containing, family A (phosphoinositide binding specific) member 4	-1.39862	6.11381	0.00839771
ILMN_1229264	1	13662232	381246	Xkr9	X Kell blood group precursor related family member 9 homolog	1.39731	5.21218	0.0140333
ILMN_2486694	2	155643558	NA	BC029722	cDNA sequence BC029722	1.39691	7.17572	0.0169529
ILMN_2809998	1	183389891	72978	Cnih3	cornichon homolog 3 (Drosophila)	1.39662	5.41168	0.00218811
ILMN_1230586	2	34798970	22029	Traf1	TNF receptor-associated factor 1	1.39439	5.75193	0.0196707
ILMN_2878071	10	116724980	17110	Lyz1	lysozyme 1	1.39366	5.66144	0.0473441
ILMN_3008068	14	66383255	71145	Scara5	scavenger receptor class A, member 5 (putative)	1.39339	7.15724	0.0131839
ILMN_1219643	12	103504589	238384	Slc24a4	solute carrier family 24 (sodium/potassium/calcium exchanger), member 4	1.39294	5.11826	0.00263296
ILMN_1226713	11	120688025	71276	Ccdc57	coiled-coil domain containing 57	1.39215	8.63446	0.0269673
ILMN_3162445	9	57095789	541610	Trcg1	taste receptor cell gene 1	1.38991	5.44302	0.00219407
ILMN_2782634	2	64933770	319876	Cobll1	Cobl-like 1	1.38984	7.16246	0.0464435
ILMN_3074610	19	39683626	545288	Cyp2c67	cytochrome P450, family 2, subfamily c, polypeptide 67	1.38942	5.14681	0.0095367
ILMN_2626984	2	168305331	18019	Nfatc2	nuclear factor of activated T cells, cytoplasmic, calcineurin dependent 2	1.38931	5.55781	0.0181249
ILMN_1240069	4	24544590	212390	Klhl32	kelch-like 32 (Drosophila)	1.38857	10.774	0.0104447
ILMN_2595408	3	28031772	18805	Pld1	phospholipase D1	1.38676	5.15597	0.010843
ILMN_1225841	2	125465000	58521	Eid1	SHC (Src homology 2 domain containing) family, member 4	1.38524	5.08142	0.00325601
ILMN_2593815	11	113712240	237979	Sdk2	sidekick homolog 2 (chicken)	1.38523	5.89569	0.00823154
ILMN_2640883	16	14192468	67203	Nde1	nuclear distribution gene E homolog 1 (A nidulans)	1.38279	7.34036	0.0229992
ILMN_2597255	11	98782914	23834	Cdc6	cell division cycle 6 homolog (S. cerevisiae)	-1.38268	5.3529	0.0209396
ILMN_1246239	12	88032817	238328	Vash1	vasohibin 1	1.38191	6.12094	0.00646091
ILMN_2977350	15	84533924	109270	Prr5	proline rich 5 (renal)	1.3819	5.12401	0.0291973
ILMN_1250508	3	105726878	11542	Adora3	adenosine A3 receptor	1.38096	8.11071	0.00658135
ILMN_2438793	3	94931783	50874	Tmod4	tropomodulin 4	1.38051	6.06894	0.0483058
ILMN_2618148	18	42035350	77619	Prelid2	PRELI domain containing 2	1.37978	5.06292	0.00215218
ILMN_1250338	4	59765969	230259	E130308A19Rik	RIKEN cDNA E130308A19 gene	1.37872	5.59016	0.0236225
ILMN_2694557	10	93774857	NA	AK038827	NA	1.37761	7.48176	0.0125693
ILMN_2963483	17	33959688	80880	Kank3	KN motif and ankyrin repeat domains 3	-1.37715	9.52155	0.00220274
ILMN_3128792	2	76542338	22138	Ttn	titin	1.37308	5.69327	0.0026866
ILMN_2893321	5	20987696	330050	Fam185a	family with sequence similarity 185, member A	-1.37256	8.08823	0.00220274
ILMN_2671214	17	89044809	77057	Ston1	stonin 1	1.37086	9.17075	0.00541311
ILMN_2964841	7	114888181	19024	Ppfibp2	PTPRF interacting protein, binding protein 2 (liprin beta 2)	-1.37035	6.12391	0.0234493
ILMN_2476139	15	98868385	22146	Tuba1c	tubulin, alpha 1C	1.36735	9.07366	0.0176806
ILMN_2728584	18	65425260	225638	Alpk2	alpha-kinase 2	1.3672	5.18783	0.00591817
ILMN_2799368	16	44739252	66067	Gtpbp8	GTP-binding protein 8 (putative)	1.36522	8.1077	0.0229992
ILMN_2772691	8	78235705	236539	Phgdh	NA	1.36328	6.86985	0.028538
ILMN_1225757	9	9015300	71544	Arhgap42	Rho GTPase activating protein 42	1.36323	5.68753	0.00591817
ILMN_2536080	14	32342679	382864	Colq	collagen-like tail subunit (single strand of homotrimer) of asymmetric acetylcholinesterase	1.36138	5.14686	0.0234493
ILMN_1217055	1	187107777	98732	Rab3gap2	RAB3 GTPase activating protein subunit 2	-1.3583	7.91548	0.00662787
ILMN_1229437	10	86297201	103466	Nt5dc3	5'-nucleotidase domain containing 3	1.35333	6.00594	0.00688823
ILMN_1252831	17	36012456	76448	2310014H01Rik	protein phosphatase 1, regulatory subunit 18	1.35138	8.19902	0.0235298
ILMN_1246408	6	125112230	14433	Gapdh	NA	1.35065	8.92618	0.00356487
ILMN_2645872	16	94348297	20465	Sim2	single-minded homolog 2 (Drosophila)	1.34761	5.02561	0.0134124
ILMN_2630646	4	65012871	18491	Pappa	pregnancy-associated plasma protein A	1.34661	8.43304	0.00414718
ILMN_2528440	4	122975136	230721	Pabpc4	poly(A) binding protein, cytoplasmic 4	1.34614	5.1441	0.00685075
ILMN_2730767	16	17430725	67474	Snap29	synaptosomal-associated protein 29	-1.34589	7.28791	0.0138418
ILMN_2631663	12	114054169	217887	BC022687	cDNA sequence BC022687	-1.34418	7.00395	0.00220274
ILMN_2648883	8	72621358	13004	Ncan	neurocan	-1.34298	5.40389	0.0095367
ILMN_2612513	3	107415541	229707	Fam40a	family with sequence similarity 40, member A	-1.34272	7.62678	0.0113115
ILMN_2631093	7	150253723	12520	Cd81	CD81 antigen	1.34237	7.42436	0.0062054
ILMN_2884126	9	44494772	102693	Phldb1	pleckstrin homology-like domain, family B, member 1	1.34201	5.86988	0.00822619
ILMN_1251178	11	63699621	54710	Hs3st3b1	heparan sulfate (glucosamine) 3-O-sulfotransferase 3B1	1.34055	6.10333	0.00649343
ILMN_1214740	6	113365470	101122	Rpusd3	RNA pseudouridylate synthase domain containing 3	-1.33839	5.47199	0.0167702
ILMN_2454919	3	100735393	229644	Trim45	tripartite motif-containing 45	1.33781	9.01586	0.0164006
ILMN_2603636	3	15702492	320832	Sirpb1a	signal-regulatory protein beta 1-like	1.33757	6.32482	0.00823154
ILMN_2639051	9	115983142	73748	Gadl1	glutamate decarboxylase-like 1	1.33475	6.92704	0.0456448
ILMN_2524801	11	106683704	66313	Smurf2	SMAD specific E3 ubiquitin protein ligase 2	-1.33453	7.78745	0.00193667
ILMN_2592285	15	9042333	27401	Skp2	S-phase kinase-associated protein 2 (p45)	1.33426	6.54347	0.0373217
ILMN_2448689	10	100051942	NA	AK019791	NA	1.33415	8.53275	0.0295773
ILMN_2659680	12	104966533	20701	Serpina1b	serine (or cysteine) preptidase inhibitor, clade A, member 1B	1.33394	5.59816	0.0373217
ILMN_2797061	13	12361850	11472	Actn2	actinin alpha 2	1.33169	7.09074	0.0145866
ILMN_2549426	16	58523189	54613	St3gal6	ST3 beta-galactoside alpha-2,3-sialyltransferase 6	1.33048	5.31704	0.0287578
ILMN_2851288	11	95430274	18053	Ngfr	nerve growth factor receptor (TNFR superfamily, member 16)	-1.32906	8.15056	0.00849891
ILMN_1243507	9	96844027	211949	Spsb4	splA/ryanodine receptor domain and SOCS box containing 4	1.32885	6.4241	0.00857877
ILMN_2691528	15	102495493	67942	Atp5g2	NA	-1.3264	5.64206	0.0220378
ILMN_1259473	19	10273874	14156	Fen1	flap structure specific endonuclease 1	1.32444	7.90617	0.0131407
ILMN_1230936	19	39168072	72303	Cyp2c65	cytochrome P450, family 2, subfamily c, polypeptide 65	1.32376	6.14917	0.0479132
ILMN_1239055	17	74233725	22436	Xdh	xanthine dehydrogenase	1.32302	5.36225	0.0195444
ILMN_2634367	9	57874642	13070	Cyp11a1	cytochrome P450, family 11, subfamily a, polypeptide 1	1.32261	5.21944	0.00427281
ILMN_1250074	17	14526156	74917	4930474M22Rik	RIKEN cDNA 4930474M22 gene	-1.32246	9.29686	0.00176838
ILMN_2717580	5	66368349	231252	Chrna9	cholinergic receptor, nicotinic, alpha polypeptide 9	1.32167	6.31888	0.0147439
ILMN_1221831	4	126393661	332937	Tcfap2e	transcription factor AP-2, epsilon	1.3206	5.4133	0.00393019
ILMN_2595822	3	137600701	26377	Dapp1	dual adaptor for phosphotyrosine and 3-phosphoinositides 1	-1.3192	5.67187	0.00610859
ILMN_2668189	16	21644479	209018	Vps8	vacuolar protein sorting 8 homolog (S. cerevisiae)	1.31851	5.89802	0.0325605
ILMN_2837396	4	120602993	381549	Zfp69	zinc finger protein 69	-1.31794	5.09814	0.0062054
ILMN_2987863	1	93312785	18627	Per2	period homolog 2 (Drosophila)	-1.31779	6.54937	0.0167961
ILMN_2467007	2	174284672	NA	AK013439	NA	1.3145	5.20147	0.00998457
ILMN_2988143	5	100985499	231507	Plac8	placenta-specific 8	1.31316	8.67419	0.00955679
ILMN_1217191	1	176751678	54418	Fmn2	formin 2	-1.31277	6.18112	0.0249884
ILMN_3082773	2	168348751	18019	Nfatc2	nuclear factor of activated T cells, cytoplasmic, calcineurin dependent 2	1.31227	5.22456	0.0331047
ILMN_1255459	7	111276844	70980	4931431F19Rik	RIKEN cDNA 4931431F19 gene	1.31137	7.13126	0.0378188
ILMN_2973504	1	28833098	210962	Gm597	predicted gene 597	1.31123	9.02243	0.0248424
ILMN_1249408	15	99558292	66379	2310016M24Rik	RIKEN cDNA 2310016M24 gene	-1.31083	6.2427	0.00688173
ILMN_2598271	3	153513810	66772	Asb17	ankyrin repeat and SOCS box-containing 17	1.31079	5.38164	0.0125556
ILMN_2850402	15	76201695	59053	Fam203a	family with sequence similarity 203, member A	-1.31028	8.59944	0.00394162
ILMN_1248940	13	18176809	NA	AK015417	NA	1.30801	5.95139	0.0146408
ILMN_1223416	19	37975744	226101	Myof	myoferlin	1.30795	5.79839	0.00683652
ILMN_2598050	14	64732524	73382	Prss52	protease, serine, 52	1.30732	9.08553	0.0422913
ILMN_2608145	4	62160380	72748	Hdhd3	haloacid dehalogenase-like hydrolase domain containing 3	-1.30716	5.12791	0.00612384
ILMN_2649076	1	94775944	241158	Ankmy1	ankyrin repeat and MYND domain containing 1	-1.30619	6.1703	0.00734436
ILMN_1224657	5	114188988	231630	Ficd	FIC domain containing	1.3061	5.53726	0.0327943
ILMN_2662456	3	69358663	242083	Ppm1l	protein phosphatase 1 (formerly 2C)-like	1.30595	5.23312	0.0288662
ILMN_2961216	9	102989863	24059	Slco2a1	solute carrier organic anion transporter family, member 2a1	1.30589	6.7794	0.0352198
ILMN_1259727	19	37213620	208922	Cpeb3	cytoplasmic polyadenylation element binding protein 3	1.30454	6.8881	0.0208856
ILMN_1232272	1	75439537	69080	Gmppa	GDP-mannose pyrophosphorylase A	-1.30179	7.89785	0.0226801
ILMN_1260036	2	179633943	12561	Cdh4	cadherin 4	1.30162	5.2019	0.00734436
ILMN_1256292	10	78047136	216136	Ilvbl	ilvB (bacterial acetolactate synthase)-like	1.30029	6.91564	0.00489254
ILMN_2675223	7	50784044	12489	Cd33	CD33 antigen	1.30004	5.18255	0.00591817
ILMN_2688560	8	128276038	270109	Pcnxl2	pecanex-like 2 (Drosophila)	1.29991	7.91804	0.00568033
ILMN_2455904	6	31285996	73652	2210408F21Rik	RIKEN cDNA 2210408F21 gene	1.29928	5.34646	0.00811091
ILMN_2608789	8	23241705	23954	Nek3	NIMA (never in mitosis gene a)-related expressed kinase 3	1.29915	5.55116	0.0131412
ILMN_1251565	8	128275742	270109	Pcnxl2	pecanex-like 2 (Drosophila)	1.2991	8.87275	0.00409903
ILMN_2765378	10	127186954	11536	Gpr182	G protein-coupled receptor 182	1.2979	5.05776	0.00218811
ILMN_2651019	13	94426436	64918	Bhmt2	betaine-homocysteine methyltransferase 2	1.2971	6.90901	0.0111261
ILMN_2996683	7	20302145	19294	Pvrl2	poliovirus receptor-related 2	1.2964	8.49152	0.0208924
ILMN_2708580	4	98370706	12695	Inadl	InaD-like (Drosophila)	-1.29545	5.576	0.0390745
ILMN_1239726	8	124978164	30927	Snai3	snail homolog 3 (Drosophila)	-1.29518	5.71773	0.0143304
ILMN_2737831	2	126966426	73338	Itpripl1	inositol 1,4,5-triphosphate receptor interacting protein-like 1	1.29343	8.45026	0.0188717
ILMN_2683620	5	31257557	50907	Preb	prolactin regulatory element binding	-1.29341	6.64716	0.0147009
ILMN_2631568	18	20558012	225256	Dsg1b	desmoglein 1 beta	1.29243	5.99403	0.0313011
ILMN_1241618	17	35969651	14251	Flot1	flotillin 1	1.29178	9.25664	0.0129185
ILMN_2724005	4	126801337	100177	Zmym6	zinc finger, MYM-type 6	-1.29173	7.06541	0.00357342
ILMN_2656021	6	50247105	71720	Osbpl3	oxysterol binding protein-like 3	1.29143	5.70351	0.00296679
ILMN_2629804	16	63546001	13837	Epha3	Eph receptor A3	1.29099	6.2057	0.0233123
ILMN_2757459	16	4978670	74684	AK154225	RIKEN cDNA 4930451G09 gene	-1.28828	9.58414	0.0467565
ILMN_1231550	10	77356716	75188	1700009J07Rik	RIKEN cDNA 1700009J07 gene	1.28734	9.52565	0.0447204
ILMN_1244008	6	70621812	243469	abParts	NA	1.28636	5.50069	0.0126934
ILMN_2450767	8	35884661	NA	AK012530	NA	-1.28599	5.7803	0.00849891
ILMN_2544305	9	48400122	18113	Nnmt	nicotinamide N-methyltransferase	1.28582	9.65633	0.00338259
ILMN_1221298	6	121175974	53857	Tuba8	tubulin, alpha 8	1.28425	10.8378	0.0422913
ILMN_1256594	16	20703292	12724	Clcn2	chloride channel 2	1.28417	5.40032	0.00513148
ILMN_2753714	15	63657720	331063	Gsdmc2	gasdermin C2	-1.284	5.33733	0.00215218
ILMN_2639272	10	62043077	56200	Ddx21	DEAD (Asp-Glu-Ala-Asp) box polypeptide 21	-1.2813	5.2936	0.00609609
ILMN_1252757	4	87428196	70122	Mllt3	myeloid/lymphoid or mixed-lineage leukemia (trithorax homolog, Drosophila); translocated to, 3	1.28125	7.02729	0.00243985
ILMN_1217043	19	43574733	14718	Got1	glutamate oxaloacetate transaminase 1, soluble	-1.28122	5.26321	0.0161165
ILMN_1217752	17	86897277	100038711	Gm10309	NA	-1.28078	5.33694	0.00393436
ILMN_1217416	4	53230266	NA	AK141187	NA	1.27858	5.59871	0.0314938
ILMN_1220244	3	128922004	18741	Pitx2	paired-like homeodomain transcription factor 2	1.2785	8.19817	0.0105143
ILMN_2639157	9	54013869	13075	Cyp19a1	cytochrome P450, family 19, subfamily a, polypeptide 1	1.27848	5.64479	0.00998457
ILMN_2729404	12	29155044	NA	AK006238	NA	1.27823	6.9787	0.0466216
ILMN_1245927	13	8804495	207615	Wdr37	WD repeat domain 37	-1.27749	5.81403	0.00357342
ILMN_2468121	5	20987594	330050	Fam185a	family with sequence similarity 185, member A	-1.27661	7.74103	0.00303803
ILMN_2759144	15	97807073	12824	Col2a1	collagen, type II, alpha 1	-1.27633	7.6007	0.00820312
ILMN_2707870	16	97671997	17857	Mx1	myxovirus (influenza virus) resistance 1	1.2763	5.87616	0.0146219
ILMN_2600255	3	97007798	77578	Bcl9	NA	1.27288	5.73016	0.0176838
ILMN_2556329	3	132745155	67553	Gstcd	glutathione S-transferase, C-terminal domain containing	1.27259	7.0699	0.0385638
ILMN_1245780	12	45699529	319504	Nrcam	neuron-glia-CAM-related cell adhesion molecule	1.27238	5.71879	0.0110245
ILMN_2421275	9	19453913	244713	Zfp317	zinc finger protein 317	-1.27142	6.59273	0.00662787
ILMN_2913166	2	84605754	12258	Serping1	serine (or cysteine) peptidase inhibitor, clade G, member 1	1.27106	6.06423	0.00772324
ILMN_2613531	2	20769598	71435	Arhgap21	Rho GTPase activating protein 21	1.27076	5.30878	0.00193086
ILMN_2987102	4	24576687	212390	Klhl32	kelch-like 32 (Drosophila)	1.26992	10.0005	0.0137851
ILMN_1228267	2	19580779	71198	Otud1	OTU domain containing 1	1.26822	6.38095	0.0247863
ILMN_2759285	8	23370194	56229	Thsd1	thrombospondin, type I, domain 1	-1.26761	6.10775	0.0208977
ILMN_2927131	11	53444883	16163	Il13	interleukin 13	1.26585	5.8665	0.00630452
ILMN_1252804	7	29788134	26411	Map4k1	mitogen-activated protein kinase kinase kinase kinase 1	1.26573	11.1659	0.00971268
ILMN_3132898	7	133923946	66090	Ypel3	yippee-like 3 (Drosophila)	-1.2649	10.4525	0.00609609
ILMN_1230821	11	89251609	214604	4932411E22Rik	RIKEN cDNA 4932411E22 gene	1.26377	6.19898	0.0279126
ILMN_1221684	4	107757809	20280	Scp2	sterol carrier protein 2, liver	-1.26343	7.42988	0.0110071
ILMN_2728710	4	116787343	19207	Ptch2	patched homolog 2	-1.26333	6.22079	0.00232247
ILMN_2668536	4	115449656	230648	4732418C07Rik	RIKEN cDNA 4732418C07 gene	-1.26232	6.89483	0.0104447
ILMN_1257630	17	66686869	68617	1110012J17Rik	RIKEN cDNA 1110012J17 gene	1.26224	5.48864	0.0154813
ILMN_2888448	17	8449913	12458	Ccr6	chemokine (C-C motif) receptor 6	1.26064	8.64505	0.0205069
ILMN_1225191	15	75721420	223646	Naprt1	nicotinate phosphoribosyltransferase domain containing 1	1.26056	5.42111	0.0234955
ILMN_1239315	16	49929557	NA	AK139943	NA	1.26036	7.03238	0.00717272
ILMN_3144358	15	12856008	14000	Drosha	NA	1.25999	6.63491	0.00937745
ILMN_2483181	7	132462676	NA	AK015957	RIKEN cDNA 4930533L02 gene	1.25906	6.90811	0.0116112
ILMN_2430513	1	14159891	14048	Eya1	eyes absent 1 homolog (Drosophila)	1.25892	5.71601	0.0127299
ILMN_1243826	7	52809501	69217	Plekha4	pleckstrin homology domain containing, family A (phosphoinositide binding specific) member 4	-1.25868	8.54759	0.0105922
ILMN_2710121	15	33427038	54381	Pgcp	plasma glutamate carboxypeptidase	-1.25795	6.10509	0.0218853
ILMN_2764727	13	12361730	11472	Actn2	actinin alpha 2	1.25782	8.18847	0.0254084
ILMN_2701991	16	92392258	54720	Rcan1	regulator of calcineurin 1	-1.25525	5.80967	0.00243242
ILMN_1256797	9	16051363	270120	Fat3	FAT tumor suppressor homolog 3 (Drosophila)	1.25407	5.71282	0.0196965
ILMN_2901029	18	65848282	328977	Zfp532	zinc finger protein 532	1.2539	6.40431	0.0214027
ILMN_1218347	16	35002175	107589	Mylk	myosin, light polypeptide kinase	-1.25349	7.75922	0.00426989
ILMN_1229640	7	134912554	233902	Fbxl19	NA	1.25348	6.9539	0.0235392
ILMN_2761852	2	118660152	51944	D2Ertd750e	DNA segment, Chr 2, ERATO Doi 750, expressed	1.25298	7.73521	0.0382997
ILMN_2739486	10	92945009	16993	Lta4h	leukotriene A4 hydrolase	1.25266	5.75195	0.0040283
ILMN_2747331	18	12347836	76482	3110002H16Rik	RIKEN cDNA 3110002H16 gene	-1.25226	6.57423	0.0139062
ILMN_3040543	15	63667405	331063	Gsdmc2	gasdermin C2	-1.25154	5.20448	0.00860179
ILMN_2688728	16	32472036	13026	Pcyt1a	phosphate cytidylyltransferase 1, choline, alpha isoform	1.25004	9.03212	0.0194019
ILMN_2743650	6	113103025	72895	Setd5	SET domain containing 5	-1.24992	6.48927	0.0398285
ILMN_2990420	17	56542221	193796	Kdm4b	lysine (K)-specific demethylase 4B	1.24868	7.78381	0.0348531
ILMN_2808751	3	97008618	77578	Bcl9	B cell CLL/lymphoma 9	1.24804	5.47511	0.0118602
ILMN_2729117	5	16124812	15234	Hgf	hepatocyte growth factor	1.24799	5.15095	0.00354372
ILMN_1260412	6	59161626	68140	Tigd2	tigger transposable element derived 2	-1.24699	5.92347	0.0095367
ILMN_3108894	1	9892084	170755	Sgk3	serum/glucocorticoid regulated kinase 3	1.24683	8.8179	0.0238058
ILMN_2741169	6	71287061	12526	Cd8b1	CD8 antigen, beta chain 1	1.24617	7.39506	0.0254084
ILMN_1244760	Y_random	8474914	74484	Rbm31y	RNA binding motif 31, Y-linked	1.24488	7.67286	0.0206441
ILMN_2638849	18	25649672	108013	Celf4	CUGBP, Elav-like family member 4	1.24374	5.42443	0.0221952
ILMN_2728379	2	118706837	56357	Ivd	isovaleryl coenzyme A dehydrogenase	1.24318	6.25736	0.00265141
ILMN_2454860	15	23403937	320865	Cdh18	cadherin 18	1.24316	4.96358	0.0198488
ILMN_1224117	19	30168078	109113	Uhrf2	ubiquitin-like, containing PHD and RING finger domains 2	-1.24031	7.02071	0.0143422
ILMN_2937184	17	23872636	268930	Pkmyt1	protein kinase, membrane associated tyrosine/threonine 1	-1.24019	6.05101	0.00426989
ILMN_1244277	16	91909483	16443	Itsn1	intersectin 1 (SH3 domain protein 1A)	-1.24003	7.69545	0.00354372
ILMN_2828512	4	115449541	230648	4732418C07Rik	RIKEN cDNA 4732418C07 gene	-1.23941	5.53639	0.0156764
ILMN_1248959	9	76799694	26944	Tinag	tubulointerstitial nephritis antigen	1.23873	5.26517	0.00307676
ILMN_2778151	11	112648947	20682	Sox9	SRY-box containing gene 9	1.23812	5.33265	0.011133
ILMN_1260261	19	5464997	58249	Fibp	NA	-1.23777	7.91636	0.0288696
ILMN_2640203	10	126459798	66399	Tsfm	Ts translation elongation factor, mitochondrial	-1.23601	5.178	0.00377373
ILMN_2857666	3	145214482	71355	Col24a1	collagen, type XXIV, alpha 1	1.23449	5.80624	0.0105822
ILMN_1232473	14	32313344	74427	Eaf1	ELL associated factor 1	1.23215	7.1046	0.0123839
ILMN_2489448	10	42722326	109205	Sobp	sine oculis-binding protein homolog (Drosophila)	1.23183	5.91847	0.0192198
ILMN_3156633	14	79830506	211255	Kbtbd7	kelch repeat and BTB (POZ) domain containing 7	1.23058	6.15372	0.0236225
ILMN_2659644	11	60765915	26397	Map2k3	mitogen-activated protein kinase kinase 3	-1.23037	9.48895	0.00773452
ILMN_2751587	14	21543101	17423	Ndst2	N-deacetylase/N-sulfotransferase (heparan glucosaminyl) 2	-1.22891	7.99186	0.00336754
ILMN_1214998	1	195048163	15483	Hsd11b1	hydroxysteroid 11-beta dehydrogenase 1	1.2288	4.93015	0.00734436
ILMN_1213148	2	32828760	56017	Slc2a8	solute carrier family 2, (facilitated glucose transporter), member 8	-1.22744	8.16882	0.0129416
ILMN_1214305	15	63656400	331063	Gsdmc2	gasdermin C2	-1.22742	5.48268	0.0188815
ILMN_2629805	16	63545997	13837	Epha3	Eph receptor A3	1.22684	5.79301	0.0163703
ILMN_2906688	4	47028791	75691	Anks6	ankyrin repeat and sterile alpha motif domain containing 6	-1.2242	5.19197	0.0288276
ILMN_2863264	10	126436803	52468	Ctdsp2	CTD (carboxy-terminal domain, RNA polymerase II, polypeptide A) small phosphatase 2	-1.22139	5.82224	0.0111261
ILMN_1242853	17	89036332	77057	Ston1	stonin 1	1.22092	9.29538	0.0224023
ILMN_2767825	8	86534281	70134	AK008705	RIKEN cDNA 2210011C24 gene	-1.21914	7.45904	0.00318345
ILMN_3160159	1	39005500	433292	Nms	neuromedin S	1.21905	5.29435	0.0132816
ILMN_2702575	19	47575904	108689	Obfc1	oligonucleotide/oligosaccharide-binding fold containing 1	1.2183	6.54236	0.0193614
ILMN_2476272	11	96929563	71240	Osbpl7	oxysterol binding protein-like 7	1.21811	6.5941	0.00949664
ILMN_1251426	1	64125333	93691	Klf7	Kruppel-like factor 7 (ubiquitous)	1.2166	5.16933	0.0154204
ILMN_2690596	3	8663624	15213	Hey1	hairy/enhancer-of-split related with YRPW motif 1	1.21654	8.68218	0.00495699
ILMN_2589741	4	141586945	214359	Tmem51	transmembrane protein 51	1.21491	5.07434	0.00673764
ILMN_2694782	9	58500815	73673	2410076I21Rik	RIKEN cDNA 2410076I21 gene	1.21489	6.78049	0.00762482
ILMN_1250815	11	79053179	78889	Wsb1	WD repeat and SOCS box-containing 1	-1.21477	6.95301	0.0047788
ILMN_1219564	9	60586214	67557	Larp6	La ribonucleoprotein domain family, member 6	-1.21439	7.19995	0.0062054
ILMN_1225404	7	112485392	259063	Olfr691	olfactory receptor 691	-1.21393	5.87249	0.0309127
ILMN_2820893	5	114268690	20345	Selplg	selectin, platelet (p-selectin) ligand	1.21387	7.11817	0.011133
ILMN_2589048	3	27276790	208188	Ghsr	growth hormone secretagogue receptor	1.21213	4.99311	0.00702625
ILMN_1226556	2	59342845	76747	Dapl1	death associated protein-like 1	1.21191	6.5705	0.0108245
ILMN_2849215	17	58498684	620292	Cntnap5c	contactin associated protein-like 5C	1.21015	5.64956	0.0123356
ILMN_2760199	7	51484862	16612	Klk1	kallikrein 1	1.20973	6.64541	0.00819769
ILMN_2426249	11	106681768	66313	Smurf2	SMAD specific E3 ubiquitin protein ligase 2	-1.20792	6.46536	0.0147737
ILMN_2705604	1	135033440	108954	Ppp1r15b	protein phosphatase 1, regulatory (inhibitor) subunit 15b	1.20766	8.52327	0.0230111
ILMN_3160568	3	38351219	99696	Ankrd50	ankyrin repeat domain 50	-1.20538	6.60643	0.0285961
ILMN_2680872	19	5728322	17826	Fam89b	family with sequence similarity 89, member B	-1.20529	9.3173	0.00375094
ILMN_3066821	X	100102063	70887	Dmrtc1a	DMRT-like family C1a	-1.20505	6.80041	0.0332628
ILMN_1254335	1	159498119	89867	Sec16b	SEC16 homolog B (S. cerevisiae)	-1.20413	5.26917	0.00469247
ILMN_2918114	14	51546012	11792	Apex1	apurinic/apyrimidinic endonuclease 1	1.20359	8.01754	0.0106072
ILMN_2738156	4	128450435	230761	Zfp362	zinc finger protein 362	1.20222	5.05925	0.00315542
ILMN_2733708	4	148823913	63954	Rbp7	retinol binding protein 7, cellular	1.2018	5.80062	0.0279303
ILMN_3115213	13	72771366	16372	Irx2	Iroquois related homeobox 2 (Drosophila)	-1.2012	5.9731	0.00616832
ILMN_2604467	9	122932276	66079	Tmem42	transmembrane protein 42	1.19901	8.91778	0.00356487
ILMN_1255087	6	88172909	73317	1700031F10Rik	NA	1.19884	7.22094	0.0240665
ILMN_2947234	15	79746557	52609	Cbx7	chromobox homolog 7	-1.19633	6.65653	0.0196707
ILMN_1244998	6	40198106	434008	Gm5567	predicted gene 5567	-1.19618	6.47499	0.0433323
ILMN_3067046	19	59240692	22326	Vax1	ventral anterior homeobox containing gene 1	1.19505	6.76626	0.00782559
ILMN_2847276	8	13020401	17207	Mcf2l	mcf.2 transforming sequence-like	-1.19479	5.19358	0.0207345
ILMN_2946689	17	87780785	225049	Ttc7	tetratricopeptide repeat domain 7	1.19475	5.93263	0.032514
ILMN_3161932	11	46221189	432552	Fam71b	family with sequence similarity 71, member B	1.19345	9.84337	0.0458769
ILMN_1235072	2	180986574	229004	Gmeb2	glucocorticoid modulatory element binding protein 2	-1.19322	5.54051	0.00512548
ILMN_2695199	16	58472430	54613	St3gal6	ST3 beta-galactoside alpha-2,3-sialyltransferase 6	1.19287	7.70937	0.0331047
ILMN_2657516	15	102293096	66151	Prr13	proline rich 13	1.19135	8.52415	0.0196707
ILMN_1243217	14	123319166	70551	Tmtc4	transmembrane and tetratricopeptide repeat containing 4	1.19066	9.05101	0.0128381
ILMN_2607880	14	31386738	21881	Tkt	transketolase	1.19006	6.58376	0.0385365
ILMN_1215120	3	88239977	20351	Sema4a	sema domain, immunoglobulin domain (Ig), transmembrane domain (TM) and short cytoplasmic domain, (semaphorin) 4A	-1.18981	9.77757	0.0113079
ILMN_1221820	1	132777250	69169	Faim3	Fas apoptotic inhibitory molecule 3	1.18827	11.1046	0.00690205
ILMN_2883392	3	93329926	20195	S100a11	NA	1.18813	6.67119	0.0175925
ILMN_2723839	1	94766760	241158	Ankmy1	ankyrin repeat and MYND domain containing 1	-1.18725	8.3341	0.0125556
ILMN_2729817	1	74928237	260298	Fev	FEV (ETS oncogene family)	1.18693	7.45004	0.0169217
ILMN_2548043	1	169238801	68944	Tmco1	transmembrane and coiled-coil domains 1	1.1869	5.30848	0.0251528
ILMN_2669714	2	164665235	18830	Pltp	phospholipid transfer protein	1.18612	5.34388	0.0129185
ILMN_2715857	2	148581025	228756	Cstl1	cystatin-like 1	1.1834	11.4174	0.0396128
ILMN_2734376	1	80195341	241128	Fam124b	family with sequence similarity 124, member B	-1.18265	5.70588	0.0333958
ILMN_2632940	1	59727603	22218	Sumo1	SMT3 suppressor of mif two 3 homolog 1 (yeast)	-1.18246	6.58353	0.0274393
ILMN_2685565	15	89202627	100126824	Sco2	NA	1.18081	6.77155	0.00544005
ILMN_2705881	4	107728080	20280	Scp2	sterol carrier protein 2, liver	-1.1796	8.40942	0.0114172
ILMN_2434853	M	3933	NA	AK163440	NA	1.1776	9.86379	0.0192802
ILMN_1228733	9	24914953	80517	Herpud2	HERPUD family member 2	1.17741	8.59069	0.018952
ILMN_2753912	3	81017607	54635	Pdgfc	platelet-derived growth factor, C polypeptide	1.17623	5.32721	0.0192802
ILMN_3000236	8	46326594	109821	F11	coagulation factor XI	1.17546	7.74866	0.0280255
ILMN_2588121	11	121478266	108903	Tbcd	tubulin-specific chaperone d	1.17489	8.06641	0.00492587
ILMN_1218318	7	111161009	259088	Olfr639	olfactory receptor 639	1.17461	5.77856	0.0143304
ILMN_1220443	15	11836896	381002	BC028532	predicted gene 5144	1.17384	5.34727	0.0347276
ILMN_2591713	11	55047346	215335	Slc36a1	solute carrier family 36 (proton/amino acid symporter), member 1	1.17372	6.64739	0.0236225
ILMN_2653081	5	116463882	19079	Prkab1	protein kinase, AMP-activated, beta 1 non-catalytic subunit	-1.17317	5.10176	0.0196707
ILMN_1214450	10	43594129	76563	Qrsl1	glutaminyl-tRNA synthase (glutamine-hydrolyzing)-like 1	-1.1728	8.20064	0.0050253
ILMN_2666108	4	106720873	72475	Ssbp3	single-stranded DNA binding protein 3	-1.17213	5.28775	0.0100898
ILMN_2450491	5	138028324	50765	Trfr2	transferrin receptor 2	1.17197	6.12254	0.0378188
ILMN_1225570	12	105002944	20700	Serpina1a	serine (or cysteine) peptidase inhibitor, clade A, member 1D	1.17126	5.8368	0.0199764
ILMN_2786164	2	91512252	228359	Arhgap1	Rho GTPase activating protein 1	-1.1708	5.69864	0.00552277
ILMN_1221783	6	35286627	NA	1700065J11Rik	RIKEN cDNA 1700065J11 gene	1.17057	8.16533	0.0188815
ILMN_1236799	17	7555408	100216474	Ttll2	NA	1.17003	8.55912	0.0195357
ILMN_1235494	1	137931119	66241	Tmem9	transmembrane protein 9	1.17002	5.19393	0.0095189
ILMN_2677772	2	151936737	76650	Srxn1	sulfiredoxin 1 homolog (S. cerevisiae)	-1.16888	6.04611	0.0040283
ILMN_2600720	7	139897331	76429	Lhpp	phospholysine phosphohistidine inorganic pyrophosphate phosphatase	1.16685	5.74628	0.0380266
ILMN_2772728	10	42740922	109205	Sobp	sine oculis-binding protein homolog (Drosophila)	1.16666	5.82699	0.0119635
ILMN_2609762	8	46326697	109821	F11	coagulation factor XI	1.16653	7.36833	0.0347046
ILMN_2909568	5	30522037	381628	Gpr113	G protein-coupled receptor 113	-1.16648	9.35771	0.0137851
ILMN_2704496	15	74554342	223626	4930572J05Rik	RIKEN cDNA 4930572J05 gene	-1.16646	5.25531	0.0208924
ILMN_2987027	7	29144755	101497	Plekhg2	pleckstrin homology domain containing, family G (with RhoGef domain) member 2	1.16601	7.07457	0.0225263
ILMN_2657190	4	140759784	213499	Fbxo42	F-box protein 42	-1.16591	6.45166	0.00804949
ILMN_1235688	7	148656977	12476	Cd151	CD151 antigen	-1.16546	7.3824	0.0170727
ILMN_1245193	12	99728161	72258	Kcnk10	potassium channel, subfamily K, member 10	1.165	7.50626	0.00591817
ILMN_2420538	1	90281278	171382	Trpm8	transient receptor potential cation channel, subfamily M, member 8	1.16488	5.7013	0.0497072
ILMN_2837476	19	6340427	17283	Men1	multiple endocrine neoplasia 1	-1.16475	5.77152	0.0339105
ILMN_1253178	11	61031743	11670	Aldh3a1	aldehyde dehydrogenase family 3, subfamily A1	1.16199	5.21698	0.0302765
ILMN_2876015	5	115572697	106840	Unc119b	unc-119 homolog B (C. elegans)	-1.16155	5.48621	0.0223311
ILMN_2630767	8	72835578	59042	Cope	coatomer protein complex, subunit epsilon	-1.161	6.7607	0.00409399
ILMN_2709446	10	79499521	66420	Polr2e	polymerase (RNA) II (DNA directed) polypeptide E	-1.16076	6.76942	0.0105922
ILMN_2795078	19	3949077	54445	Unc93b1	unc-93 homolog B1 (C. elegans)	1.16038	5.10904	0.00956423
ILMN_3109753	5	32578493	665270	Plb1	phospholipase B1	1.15727	6.61501	0.0297377
ILMN_2719346	2	146909613	228731	Nkx2-4	NK2 transcription factor related, locus 4 (Drosophila)	-1.15717	5.1062	0.0127912
ILMN_2616215	15	100309146	68614	Letmd1	LETM1 domain containing 1	-1.15714	6.21309	0.0343427
ILMN_1231918	13	61888389	432812	BC052688	NA	1.15703	5.17558	0.00955679
ILMN_2760226	7	26471508	232987	B9d2	B9 protein domain 2	-1.15689	5.23766	0.0232561
ILMN_2560009	18	25636860	108013	Celf4	CUGBP, Elav-like family member 4	1.15567	5.2057	0.00883441
ILMN_2467800	2	25217021	227620	Uap1l1	UDP-N-acteylglucosamine pyrophosphorylase 1-like 1	1.15517	5.30133	0.0059122
ILMN_2650447	11	51394411	237759	Col23a1	collagen, type XXIII, alpha 1	1.15506	6.41995	0.049985
ILMN_2528610	3	90892074	229550	9130204L05Rik	RIKEN cDNA 9130204L05 gene	-1.15392	7.14331	0.0154204
ILMN_1223838	9	37580788	258744	Olfr875	olfactory receptor 875	1.15304	4.9709	0.00768676
ILMN_2679428	1	24003096	68002	1110058L19Rik	RIKEN cDNA 1110058L19 gene	-1.15255	9.99064	0.00357342
ILMN_3077630	14	79827611	211255	Kbtbd7	kelch repeat and BTB (POZ) domain containing 7	1.15123	5.97821	0.022822
ILMN_1213572	1	136437642	71001	4931440L10Rik	RIKEN cDNA 4931440L10 gene	1.15114	9.24017	0.046098
ILMN_1221592	18	65977176	66286	Sec11c	SEC11 homolog C (S. cerevisiae)	1.15022	9.27394	0.00488993
ILMN_3115917	1	195048145	15483	Hsd11b1	hydroxysteroid 11-beta dehydrogenase 1	1.14978	5.08421	0.0119338
ILMN_2596499	15	84383915	223732	Ldoc1l	leucine zipper, down-regulated in cancer 1-like	-1.1489	9.26378	0.0105214
ILMN_2795698	7	147320165	212503	Paox	polyamine oxidase (exo-N4-amino)	-1.14757	7.20257	0.006558
ILMN_2621021	1	191693861	19250	Ptpn14	protein tyrosine phosphatase, non-receptor type 14	1.14756	6.59539	0.0111261
ILMN_2690460	5	37516410	76071	Jakmip1	janus kinase and microtubule interacting protein 1	-1.14751	8.22572	0.00591817
ILMN_1214762	1	9888908	170755	Sgk3	serum/glucocorticoid regulated kinase 3	1.14728	7.79157	0.0187467
ILMN_1220939	18	33956692	13824	Epb4.1l4a	erythrocyte protein band 4.1-like 4a	1.14608	8.71254	0.00638958
ILMN_1212708	7	96659308	NA	AK015592	NA	1.14545	7.01916	0.0223858
ILMN_2639402	9	37030278	66279	Tmem218	transmembrane protein 218	-1.14522	6.34493	0.0112877
ILMN_2534209	11	72132689	628100	Fbxo39	F-box protein 39	1.14455	11.1025	0.0337855
ILMN_2501719	7	53450746	72088	Ush1c	Usher syndrome 1C homolog (human)	-1.14437	7.4395	0.00836307
ILMN_1256680	18	43691292	76217	Jakmip2	janus kinase and microtubule interacting protein 2	1.14364	10.7679	0.00662787
ILMN_2857957	6	88778070	23945	Mgll	monoglyceride lipase	-1.14254	5.94857	0.00608928
ILMN_2589859	2	122128255	66811	Duoxa2	dual oxidase maturation factor 2	1.14224	5.80178	0.00450689
ILMN_2627377	3	108574848	329738	Aknad1	AKNA domain containing 1	1.14188	6.94257	0.00738468
ILMN_2739999	2	121976810	12010	B2m	beta-2 microglobulin	1.14123	7.76027	0.0131412
ILMN_2633697	15	9051315	27401	Skp2	S-phase kinase-associated protein 2 (p45)	1.14085	9.49137	0.0406271
ILMN_2746107	2	127086335	69470	Tmem127	transmembrane protein 127	-1.13846	8.54952	0.0315478
ILMN_2683486	9	64767100	102442	Dennd4a	DENN/MADD domain containing 4A	-1.13822	5.74696	0.0114366
ILMN_1232176	5	39059792	100515	Zfp518b	zinc finger protein 518B	1.13711	5.70613	0.0156839
ILMN_1227824	15	79504865	74158	Josd1	Josephin domain containing 1	-1.13594	9.45779	0.0129185
ILMN_1250904	7	19881246	20167	Rtn2	reticulon 2 (Z-band associated protein)	1.13586	5.54675	0.0318916
ILMN_2573998	8	69008838	66282	1810029B16Rik	NA	1.13574	4.90519	0.0205981
ILMN_1240938	1	52713235	98682	Mfsd6	major facilitator superfamily domain containing 6	-1.1354	7.85591	0.0068474
ILMN_2593410	12	3403945	16570	Kif3c	kinesin family member 3C	1.13528	5.39766	0.0127299
ILMN_2727785	8	63981891	234309	Cbr4	carbonyl reductase 4	-1.13527	7.90523	0.0218475
ILMN_1253365	1	127769675	71111	Gpr39	G protein-coupled receptor 39	1.13467	7.78556	0.0296998
ILMN_1243080	X	103403562	407786	Taf9b	TAF9B RNA polymerase II, TATA box binding protein (TBP)-associated factor	-1.13403	5.38905	0.00955679
ILMN_2847711	12	67574189	320772	Mdga2	MAM domain containing glycosylphosphatidylinositol anchor 2	1.13398	7.90131	0.00730934
ILMN_2448322	19	8815336	74307	1700092M07Rik	RIKEN cDNA 1700092M07 gene	1.13363	9.87808	0.0405996
ILMN_2738054	7	29144728	101497	Plekhg2	pleckstrin homology domain containing, family G (with RhoGef domain) member 2	1.13359	7.53534	0.011158
ILMN_2661971	11	54924077	14667	Gm2a	GM2 ganglioside activator protein	-1.13334	9.92845	0.00694902
ILMN_1226274	3	38910550	329628	Fat4	FAT tumor suppressor homolog 4 (Drosophila)	1.13168	4.92814	0.0174018
ILMN_1227306	4	140939737	277743	Fam131c	family with sequence similarity 131, member C	1.13129	5.15019	0.0373397
ILMN_1247463	9	37224362	19649	Robo3	roundabout homolog 3 (Drosophila)	1.12834	5.02752	0.0332812
ILMN_2768482	5	149118230	77521	Mtus2	microtubule associated tumor suppressor candidate 2	1.12771	5.27445	0.00621477
ILMN_1214664	1	145592296	69367	Glrx2	glutaredoxin 2 (thioltransferase)	1.12616	9.87709	0.0304792
ILMN_2644415	17	27847915	23969	Pacsin1	protein kinase C and casein kinase substrate in neurons 1	1.12516	8.6782	0.0238993
ILMN_1233257	7	96658551	76453	AK006119	NA	1.12474	7.14672	0.0404231
ILMN_1236937	6	71339057	68477	Rmnd5a	required for meiotic nuclear division 5 homolog A (S. cerevisiae)	-1.12386	7.25653	0.0047788
ILMN_3163529	11	106685951	66313	Smurf2	SMAD specific E3 ubiquitin protein ligase 2	-1.12331	6.42733	0.00955679
ILMN_2599657	15	99147832	22379	Fmnl3	formin-like 3	-1.1226	5.76673	0.0282051
ILMN_1259749	11	80322180	NA	AK021072	NA	1.12251	7.80668	0.0240665
ILMN_2933112	7	139749578	18242	Oat	ornithine aminotransferase	-1.12169	7.28735	0.0141398
ILMN_1244247	2	143639408	18549	Pcsk2	proprotein convertase subtilisin/kexin type 2	1.12021	5.96645	0.00869398
ILMN_2612448	8	109903157	54446	Nfat5	nuclear factor of activated T cells 5	-1.11987	5.80819	0.0234417
ILMN_1217984	1	84718110	14897	Trip12	thyroid hormone receptor interactor 12	-1.11947	6.08403	0.0140333
ILMN_2751158	9	24914956	80517	Herpud2	HERPUD family member 2	1.11946	8.07307	0.0430226
ILMN_2696687	5	77490461	71868	1700023E05Rik	RIKEN cDNA 1700023E05 gene	1.118	8.76601	0.0441054
ILMN_2464573	17	43222378	94185	Tnfrsf21	tumor necrosis factor receptor superfamily, member 21	1.11781	5.10431	0.00782559
ILMN_2844370	10	78047001	216136	Ilvbl	ilvB (bacterial acetolactate synthase)-like	1.11737	5.97712	0.00440678
ILMN_1216341	7	112901775	233651	Dchs1	dachsous 1 (Drosophila)	-1.11641	5.09179	0.0105822
ILMN_2705886	4	107728074	20280	Scp2	sterol carrier protein 2, liver	-1.11611	8.67864	0.0210095
ILMN_2882078	4	151363900	230936	Phf13	PHD finger protein 13	-1.11553	9.45682	0.00843705
ILMN_2502455	1	20382080	NA	AK015632	NA	1.1146	8.2816	0.0139749
ILMN_2788629	1	183096336	98417	Cnih4	cornichon homolog 4 (Drosophila)	1.11355	6.74456	0.0353847
ILMN_2713566	4	40971551	74164	Nfx1	nuclear transcription factor, X-box binding 1	1.1114	6.47064	0.0306586
ILMN_3118445	11	104049356	237958	4933407P14Rik	RIKEN cDNA 4933407P14 gene	1.1111	9.51331	0.0216579
ILMN_2896229	14	52625974	69890	Zfp219	zinc finger protein 219	1.11099	8.45079	0.0429458
ILMN_2718090	2	30252602	57170	Dolpp1	dolichyl pyrophosphate phosphatase 1	-1.11015	5.07451	0.0144524
ILMN_1221103	19	30130737	109113	Uhrf2	ubiquitin-like, containing PHD and RING finger domains 2	-1.10817	5.45635	0.0183076
ILMN_1248727	11	117993513	19157	Cyth1	NA	1.10812	7.29181	0.0169086
ILMN_2977404	4	46127321	21916	Tmod1	tropomodulin 1	1.10766	10.0507	0.0127299
ILMN_1216852	X	46013885	20523	Slc25a14	solute carrier family 25 (mitochondrial carrier, brain), member 14	-1.10582	5.50828	0.0178763
ILMN_1215203	2	4534845	209630	Frmd4a	FERM domain containing 4A	1.10522	5.32091	0.0192802
ILMN_1234905	10	79499519	66420	Polr2e	polymerase (RNA) II (DNA directed) polypeptide E	-1.10472	7.58714	0.00685075
ILMN_2487847	17	28036749	224648	Uhrf1bp1	UHRF1 (ICBP90) binding protein 1	-1.10404	6.30172	0.00804949
ILMN_1245750	14	31408860	18753	Prkcd	protein kinase C, delta	1.10114	10.0756	0.028688
ILMN_2771225	4	154964889	192185	Nadk	NAD kinase	-1.10011	7.18514	0.00849891
ILMN_2996046	17	35261499	81845	Gpank1	G patch domain and ankyrin repeats 1	-1.09873	8.94266	0.0185909
ILMN_1215149	8	72910093	382056	Crtc1	CREB regulated transcription coactivator 1	1.09711	5.77069	0.0346932
ILMN_1259822	11	115660709	140721	Caskin2	CASK-interacting protein 2	1.09672	5.62586	0.0202679
ILMN_2516565	14	79830581	211255	Kbtbd7	kelch repeat and BTB (POZ) domain containing 7	1.09648	6.95864	0.0305203
ILMN_1226042	5	108947597	12889	Cplx1	complexin 1	1.09607	8.58414	0.0186183
ILMN_2752545	18	12741237	16774	Lama3	laminin, alpha 3	1.09544	4.97093	0.0161165
ILMN_1259450	10	22831378	14051	Eya4	eyes absent 4 homolog (Drosophila)	1.09519	9.81296	0.0103435
ILMN_2625949	18	23810039	13527	Dtna	dystrobrevin alpha	1.09513	5.77959	0.00848281
ILMN_1231048	3	88133015	71913	Tmem79	transmembrane protein 79	1.09397	8.71077	0.0199319
ILMN_3143116	16	18253458	15547	Trmt2a	TRM2 tRNA methyltransferase 2 homolog A (S. cerevisiae)	-1.0939	8.11082	0.0147737
ILMN_2678394	X	9427214	385317	4930557A04Rik	RIKEN cDNA 4930557A04 gene	1.09385	10.249	0.0411017
ILMN_2987862	1	93312687	18627	Per2	period homolog 2 (Drosophila)	-1.09356	6.81349	0.039438
ILMN_1221060	6	115440093	19016	Pparg	peroxisome proliferator activated receptor gamma	1.09351	6.05379	0.0108245
ILMN_2603689	11	103058651	57778	Fmnl1	formin-like 1	-1.09334	5.0767	0.0104447
ILMN_1233670	4	48083905	18124	Nr4a3	nuclear receptor subfamily 4, group A, member 3	1.09138	5.90783	0.0306567
ILMN_2772752	19	46404731	68431	Fbxl15	F-box and leucine-rich repeat protein 15	1.09116	7.83624	0.0112877
ILMN_1239578	17	65103980	17158	Man2a1	mannosidase 2, alpha 1	-1.09079	5.72167	0.017638
ILMN_2609809	4	47487533	66212	Sec61b	Sec61 beta subunit	-1.08998	5.79098	0.0139062
ILMN_2667647	18	40690582	383348	Kctd16	potassium channel tetramerisation domain containing 16	1.08987	8.7739	0.031375
ILMN_2769234	12	16666873	18217	Ntsr2	neurotensin receptor 2	1.08722	5.08256	0.00662787
ILMN_1223353	4	137798952	15441	Hp1bp3	heterochromatin protein 1, binding protein 3	-1.08684	6.7978	0.0067009
ILMN_1243903	16	35825403	66667	Hspbap1	Hspb associated protein 1	-1.0863	8.97441	0.0129185
ILMN_2599768	1	71289727	74591	Abca12	ATP-binding cassette, sub-family A (ABC1), member 12	1.08526	5.1479	0.0415525
ILMN_2480021	17	25379634	545192	Baiap3	BAI1-associated protein 3	-1.08446	5.27714	0.0078552
ILMN_2599072	17	44744904	12393	Runx2	runt related transcription factor 2	1.08166	6.49939	0.0179259
ILMN_2664449	2	30656246	73598	1700001O22Rik	RIKEN cDNA 1700001O22 gene	1.08031	9.46392	0.0285133
ILMN_3076864	13	56829928	17129	Smad5	MAD homolog 5 (Drosophila)	-1.0797	5.75556	0.0325399
ILMN_1247691	16	30067382	15205	Hes1	hairy and enhancer of split 1 (Drosophila)	1.07893	5.35113	0.00955679
ILMN_1237990	4	135521952	74246	Gale	galactose-4-epimerase, UDP	1.07866	6.04358	0.014601
ILMN_2601833	8	120158934	234779	Plcg2	phospholipase C, gamma 2	1.07847	6.83647	0.0129416
ILMN_2759669	7	52258658	233208	Scaf1	SR-related CTD-associated factor 1	-1.07649	6.32956	0.0129677
ILMN_2723058	5	137472335	26433	Plod3	procollagen-lysine, 2-oxoglutarate 5-dioxygenase 3	-1.07636	5.70804	0.00804949
ILMN_2654916	10	98885624	NA	AK043505	NA	1.07529	5.50447	0.0327719
ILMN_2751769	2	112088323	213765	BC125332	cDNA sequence BC125332	-1.07459	8.49022	0.00674481
ILMN_2786160	2	91512348	228359	Arhgap1	Rho GTPase activating protein 1	-1.07405	6.80067	0.046098
ILMN_1235619	4	132755564	242687	Wasf2	NA	-1.07385	6.56284	0.00955679
ILMN_1221702	4	94236021	18786	Plaa	phospholipase A2, activating protein	1.07384	6.79547	0.0295773
ILMN_2953751	11	117020247	74136	Sec14l1	SEC14-like 1 (S. cerevisiae)	-1.07219	6.83692	0.00738976
ILMN_2643495	9	36686225	235180	Fez1	NA	1.07202	7.1377	0.0443061
ILMN_2527490	2	76496322	381375	Dfnb59	deafness, autosomal recessive 59 (human)	1.07054	5.19023	0.0131412
ILMN_1254788	11	120645865	209318	Gps1	G protein pathway suppressor 1	-1.06896	6.01828	0.00589593
ILMN_1259595	11	35611270	237730	Fbll1	fibrillarin-like 1	1.06887	7.92191	0.0137549
ILMN_2960407	12	77416074	108156	Mthfd1	methylenetetrahydrofolate dehydrogenase (NADP+ dependent), methenyltetrahydrofolate cyclohydrolase, formyltetrahydrofolate synthase	1.06856	7.76667	0.0481096
ILMN_3048509	5	145744704	381686	Kpna7	karyopherin alpha 7 (importin alpha 8)	1.06846	7.29041	0.0132267
ILMN_1225604	4	145850591	19715	Rex2	NA	1.06712	5.01806	0.0190518
ILMN_3153080	17	27844863	23969	Pacsin1	protein kinase C and casein kinase substrate in neurons 1	1.06499	6.61494	0.0223206
ILMN_1231724	1	75268803	19711	Resp18	regulated endocrine-specific protein 18	1.06489	5.20282	0.0196707
ILMN_1241332	12	67572231	320772	Mdga2	MAM domain containing glycosylphosphatidylinositol anchor 2	1.06466	9.2298	0.00758294
ILMN_2761169	3	7553489	67306	Fam164a	family with sequence similarity 164, member A	-1.06419	6.05352	0.0379583
ILMN_2812244	18	67386437	225651	Mppe1	metallophosphoesterase 1	1.06338	7.1511	0.0388705
ILMN_2784942	8	95544380	244595	Ces1a	carboxylesterase 1A	1.06326	5.72346	0.0424458
ILMN_2853409	2	91116625	77038	Arfgap2	ADP-ribosylation factor GTPase activating protein 2	-1.06295	7.54386	0.0357921
ILMN_2669361	4	95593475	75578	Fggy	FGGY carbohydrate kinase domain containing	1.0623	7.19972	0.0249391
ILMN_1238603	9	95595470	76477	Pcolce2	procollagen C-endopeptidase enhancer 2	-1.06189	5.26764	0.00835749
ILMN_1217312	2	132278102	70845	4921508D12Rik	NA	1.06151	5.56231	0.0206915
ILMN_1252295	6	129993810	16627	Klra1	killer cell lectin-like receptor, subfamily A, member 18	1.06064	5.12649	0.0408079
ILMN_3007409	15	101623850	223915	Krt73	keratin 73	-1.05908	6.68241	0.0332017
ILMN_1217812	1	173288886	68874	Klhdc9	kelch domain containing 9	1.05853	9.71438	0.00792051
ILMN_1241857	10	110933278	53605	Nap1l1	nucleosome assembly protein 1-like 1	-1.05845	6.33492	0.0146772
ILMN_2942011	9	37221433	74144	Robo4	roundabout homolog 4 (Drosophila)	1.05772	5.11864	0.0288179
ILMN_2760540	15	83688601	223726	Mpped1	metallophosphoesterase domain containing 1	1.05738	7.2099	0.036356
ILMN_2747923	1	45965105	53945	Slc40a1	solute carrier family 40 (iron-regulated transporter), member 1	1.05702	5.01304	0.0466318
ILMN_1218156	8	8664246	66719	AK007249	RIKEN cDNA 4921522P10 gene	-1.05578	7.83713	0.00738976
ILMN_1226328	10	42722967	109205	Sobp	sine oculis-binding protein homolog (Drosophila)	1.05531	6.39445	0.016326
ILMN_1246054	15	97806375	12824	Col2a1	collagen, type II, alpha 1	-1.05522	8.59448	0.025956
ILMN_2810882	18	53566132	19038	Ppic	peptidylprolyl isomerase C	1.05512	5.14586	0.0270921
ILMN_2944646	8	72836802	59042	Cope	coatomer protein complex, subunit epsilon	-1.05495	9.00526	0.00792051
ILMN_3128784	11	57623606	50724	Sap30l	SAP30-like	1.05382	5.24426	0.0135502
ILMN_2489210	1	36755102	226977	Actr1b	NA	-1.05362	6.90685	0.0095189
ILMN_3125363	19	24336476	14297	Fxn	frataxin	1.05356	8.79124	0.00609609
ILMN_2547052	18	32070228	67158	Sft2d3	SFT2 domain containing 3	-1.0533	5.52261	0.0083442
ILMN_2772027	12	85293820	71952	2410016O06Rik	RIKEN cDNA 2410016O06 gene	1.0525	5.49865	0.0352289
ILMN_2684173	17	85463259	20532	Slc3a1	solute carrier family 3, member 1	1.05247	5.85117	0.0449729
ILMN_1234487	8	18691380	11601	Angpt2	angiopoietin 2	-1.05189	5.1095	0.0156074
ILMN_2616219	18	32272179	NA	AK017066	NA	1.05157	6.12706	0.00789136
ILMN_1252349	2	135895411	76161	6330527O06Rik	RIKEN cDNA 6330527O06 gene	-1.05134	5.35491	0.0110096
ILMN_1258520	12	36948081	71156	1700108M19Rik	RIKEN cDNA 1700108M19 gene	1.05132	8.4713	0.0210095
ILMN_2542959	17	32555708	57757	Pglyrp2	peptidoglycan recognition protein 2	1.05129	4.99249	0.0271686
ILMN_2634749	18	80409096	27366	Txnl4a	thioredoxin-like 4A	-1.05107	5.27784	0.0262192
ILMN_2746521	9	20843231	15898	Icam5	intercellular adhesion molecule 5, telencephalin	-1.04923	5.15174	0.0137851
ILMN_2897110	14	123319259	70551	Tmtc4	transmembrane and tetratricopeptide repeat containing 4	1.04807	7.90248	0.0178763
ILMN_1249347	X	20529086	22294	Uxt	ubiquitously expressed transcript	-1.04731	6.62377	0.0127406
ILMN_3052081	14	47672566	74480	Samd4	sterile alpha motif domain containing 4	1.04707	6.88304	0.0104447
ILMN_3161327	1	36756435	226977	Actr1b	ARP1 actin-related protein 1 homolog B, centractin beta (yeast)	-1.04646	6.63963	0.0135002
ILMN_2685873	4	45385554	242418	Dcaf10	DDB1 and CUL4 associated factor 10	1.04601	8.63153	0.036134
ILMN_2910653	4	122990188	12163	Bmp8a	bone morphogenetic protein 8a	1.04581	5.74056	0.0132816
ILMN_3133352	5	114589086	22256	Ung	uracil DNA glycosylase	1.04581	6.29418	0.0195008
ILMN_1231503	15	4051147	67041	Oxct1	3-oxoacid CoA transferase 1	-1.04528	9.21135	0.0127593
ILMN_2599174	4	62208647	214106	4933430I17Rik	RIKEN cDNA 4933430I17 gene	-1.045	7.78543	0.0288581
ILMN_2739922	6	135192103	14840	Gsg1	germ cell-specific gene 1	1.04483	8.40689	0.00816216
ILMN_2741790	7	129182469	67417	Ears2	glutamyl-tRNA synthetase 2 (mitochondrial)(putative)	1.04478	7.93964	0.0246911
ILMN_2630769	8	72835581	59042	Cope	coatomer protein complex, subunit epsilon	-1.04405	7.12017	0.0095367
ILMN_1223678	13	41405549	18003	Nedd9	neural precursor cell expressed, developmentally down-regulated gene 9	-1.04402	6.12445	0.0288662
ILMN_1216042	7	20281959	11816	Apoe	apolipoprotein E	1.04307	5.48956	0.0271469
ILMN_3137520	19	19012465	225998	Rorb	RAR-related orphan receptor beta	1.04297	5.08576	0.046098
ILMN_2712668	9	108934598	270198	Pfkfb4	6-phosphofructo-2-kinase/fructose-2,6-biphosphatase 4	1.04275	9.63905	0.0259663
ILMN_2631953	12	39593132	14009	Etv1	ets variant gene 1	1.04249	5.82248	0.00768676
ILMN_3006047	14	63654781	73670	Defb30	defensin beta 30	1.04241	8.47128	0.0241516
ILMN_2674281	11	62418414	192976	BC046404	cDNA sequence BC046404	1.04208	6.72749	0.0473909
ILMN_2747507	5	124568794	19679	Pitpnm2	phosphatidylinositol transfer protein, membrane-associated 2	-1.04178	8.87038	0.0114366
ILMN_2726210	3	120589446	NA	AK163681	NA	1.0417	4.81883	0.0299963
ILMN_2517100	7	107425749	70974	Pgm2l1	phosphoglucomutase 2-like 1	-1.0416	5.25566	0.0120078
ILMN_2722438	17	24359578	12449	Ccnf	NA	-1.04096	5.43134	0.0244023
ILMN_2502542	1	172072553	107652	Uap1	UDP-N-acetylglucosamine pyrophosphorylase 1	-1.04082	5.8548	0.0367841
ILMN_2789862	7	148257926	330671	B4galnt4	beta-1,4-N-acetyl-galactosaminyl transferase 4	1.04003	5.25635	0.0376725
ILMN_1248444	12	101364414	217827	BC002230	cDNA sequence BC002230	-1.03991	6.66781	0.0111745
ILMN_2702215	16	23109212	13682	Eif4a2	eukaryotic translation initiation factor 4A2	1.03986	8.80077	0.0417583
ILMN_1214487	10	45431684	209462	Hace1	HECT domain and ankyrin repeat containing, E3 ubiquitin protein ligase 1	-1.0379	5.8385	0.0388554
ILMN_2458328	6	124313337	NA	AK006412	NA	1.0375	11.1907	0.0208924
ILMN_3152079	7	150684996	18400	Slc22a18	solute carrier family 22 (organic cation transporter), member 18	-1.03689	8.04329	0.0258012
ILMN_2706451	16	56189740	66315	Senp7	SUMO1/sentrin specific peptidase 7	-1.03651	5.29172	0.0188815
ILMN_2714936	1	120229788	67949	Mki67ip	Mki67 (FHA domain) interacting nucleolar phosphoprotein	1.03649	9.27524	0.0371918
ILMN_3124364	9	54565106	66317	Wdr61	WD repeat domain 61	-1.03548	7.86959	0.0139062
ILMN_2485365	10	19919178	NA	AK015099	NA	1.03535	9.63351	0.0371859
ILMN_1257654	15	81896668	328573	4930407I10Rik	RIKEN cDNA 4930407I10 gene	1.03527	8.50781	0.0470135
ILMN_2752408	7	99730509	66365	Ccdc90b	coiled-coil domain containing 90B	1.03524	7.29579	0.0127299
ILMN_2731989	15	52900266	14042	Ext1	exostoses (multiple) 1	-1.03494	6.22502	0.0378188
ILMN_3052870	10	57365685	18768	Pkib	protein kinase inhibitor beta, cAMP dependent, testis specific	1.03485	10.5935	0.0295773
ILMN_1253938	6	38686946	NA	AK019821	NA	1.03376	5.23284	0.0354546
ILMN_2756716	2	90575970	59015	Nup160	nucleoporin 160	-1.03274	9.10652	0.0129185
ILMN_2748680	14	10382714	14198	Fhit	fragile histidine triad gene	1.03267	6.55528	0.0147737
ILMN_2787785	4	63028433	100182	Akna	AT-hook transcription factor	-1.03248	8.24433	0.0240665
ILMN_2649408	17	34019102	100042970	Kifc1	NA	-1.03195	5.24209	0.0208856
ILMN_2613641	16	23111608	13682	Eif4a2	eukaryotic translation initiation factor 4A2	1.03135	9.76307	0.0336866
ILMN_2691538	10	74645348	110279	Bcr	breakpoint cluster region	1.03082	8.06715	0.0254832
ILMN_2648100	7	35005653	14751	Gpi1	glucose phosphate isomerase 1	1.03045	8.21965	0.041645
ILMN_1237653	1	155697439	240817	5830403L16Rik	RIKEN cDNA 5830403L16 gene	1.02933	4.93563	0.0262397
ILMN_1216098	6	48012616	69228	Zfp746	zinc finger protein 746	-1.0293	6.58102	0.0347046
ILMN_2904117	12	74143062	20471	Six1	sine oculis-related homeobox 1 homolog (Drosophila)	1.02897	6.17557	0.0373217
ILMN_1227904	7	28367008	66367	2310022A10Rik	RIKEN cDNA 2310022A10 gene	-1.02886	7.17349	0.043348
ILMN_2754497	7	134747560	68232	1700120K04Rik	RIKEN cDNA 1700120K04 gene	1.02875	9.60831	0.0156839
ILMN_2688306	2	156971979	19650	Rbl1	retinoblastoma-like 1 (p107)	-1.02855	5.79894	0.0260159
ILMN_2647931	13	35761759	12593	Cdyl	chromodomain protein, Y chromosome-like	1.02844	9.38687	0.0263497
ILMN_2518452	12	86428602	NA	AK086375	predicted gene, 19357	1.02725	5.24869	0.00687404
ILMN_2993174	8	22466642	13218	Defa-rs1	defensin, alpha, related sequence 1	-1.02713	4.80245	0.0373217
ILMN_3013874	X	138732057	15382	Hnrnpa1	heterogeneous nuclear ribonucleoprotein A1 pseudogene	-1.02631	7.52104	0.0303742
ILMN_2757031	8	22813947	382000	AY761184	cDNA sequence AY761184	-1.02545	5.08065	0.0310976
ILMN_1221782	16	95519063	16516	Kcnj15	NA	-1.02524	5.61656	0.0173762
ILMN_2889465	1	94768254	241158	Ankmy1	ankyrin repeat and MYND domain containing 1	-1.02413	7.70952	0.0378973
ILMN_2761188	9	85581051	108837	Ibtk	inhibitor of Bruton agammaglobulinemia tyrosine kinase	-1.02393	6.20168	0.0111319
ILMN_2638850	18	25649671	108013	Celf4	CUGBP, Elav-like family member 4	1.02391	5.45636	0.0353451
ILMN_2627528	8	95725306	13897	Ces1e	carboxylesterase 1E	1.02381	4.8221	0.0164426
ILMN_2929526	7	52489115	12493	Cd37	CD37 antigen	1.02363	4.89326	0.0127299
ILMN_1248535	8	74962357	73316	Calr3	calreticulin 3	1.02296	10.4058	0.0436557
ILMN_2664702	15	98086550	70069	H1fnt	H1 histone family, member N, testis-specific	1.02265	11.6142	0.00972908
ILMN_2640570	7	29343867	70584	Pak4	p21 protein (Cdc42/Rac)-activated kinase 4	-1.02224	7.68538	0.00851294
ILMN_2726714	8	34731954	108159	Ubxn8	UBX domain protein 8	1.02215	8.42391	0.0415368
ILMN_2683986	19	7272037	107227	Macrod1	MACRO domain containing 1	-1.02212	7.6206	0.0105922
ILMN_2662901	10	14490179	18101	Nmbr	neuromedin B receptor	-1.02186	5.6109	0.0373204
ILMN_2665666	9	55976522	19200	Pstpip1	proline-serine-threonine phosphatase-interacting protein 1	1.02185	5.46074	0.0216579
ILMN_1244953	18	65614139	240354	Malt1	NA	1.02099	5.46577	0.0212527
ILMN_2677878	14	76818422	21807	Tsc22d1	TSC22 domain family, member 1	-1.02041	6.18494	0.0376441
ILMN_2873131	2	93041686	277414	Trp53i11	transformation related protein 53 inducible protein 11	-1.01995	5.84958	0.0386683
ILMN_1245314	3	127314743	71643	4930422G04Rik	RIKEN cDNA 4930422G04 gene	1.01923	7.97007	0.00677327
ILMN_1220243	16	45747786	208177	Phldb2	pleckstrin homology-like domain, family B, member 2	1.01863	4.86558	0.00699448
ILMN_3162639	2	180815987	16536	Kcnq2	potassium voltage-gated channel, subfamily Q, member 2	-1.01806	5.24327	0.0249884
ILMN_2984942	6	124808602	14788	Gpr162	G protein-coupled receptor 162	-1.01764	5.17307	0.00627382
ILMN_1245406	1	87828204	NA	4933407L21Rik	RIKEN cDNA 4933407L21 gene	-1.01755	5.20677	0.0196707
ILMN_2424866	1	183085997	98417	Cnih4	cornichon homolog 4 (Drosophila)	1.01714	6.48257	0.0303742
ILMN_1246034	4	130014339	619605	Zcchc17	zinc finger, CCHC domain containing 17	-1.01691	6.31196	0.0178383
ILMN_1245121	8	34748956	108159	Ubxn8	UBX domain protein 8	1.01673	9.33376	0.0158641
ILMN_2748328	15	101715114	77055	Krt76	keratin 76	1.01618	5.26412	0.022022
ILMN_2604579	9	42013725	NA	4930546K05Rik	RIKEN cDNA 4930546K05 gene	-1.01589	5.74723	0.0430226
ILMN_1255496	7	88927940	67290	3110040N11Rik	RIKEN cDNA 3110040N11 gene	-1.01455	6.08238	0.04308
ILMN_1222219	14	37915634	70045	2610528A11Rik	RIKEN cDNA 2610528A11 gene	1.01397	9.4099	0.00758526
ILMN_1241161	16	20619368	73047	Camk2n2	calcium/calmodulin-dependent protein kinase II inhibitor 2	-1.01322	10.1299	0.00749388
ILMN_2769925	17	72218429	11682	Alk	anaplastic lymphoma kinase	1.01299	7.2467	0.0129416
ILMN_1241606	8	107037274	234664	Nae1	NEDD8 activating enzyme E1 subunit 1	-1.01271	7.80931	0.0254941
ILMN_3094013	14	120830631	105559	Mbnl2	muscleblind-like 2	-1.0116	6.20234	0.0226145
ILMN_2609897	9	86651548	244954	Prss35	NA	1.011	5.00584	0.0234493
ILMN_2593532	9	46106757	215051	Bud13	BUD13 homolog (yeast)	-1.0099	7.10694	0.0102508
ILMN_1231159	10	19971603	17761	Mtap7	NA	1.00943	10.4265	0.0415525
ILMN_2758690	5	130224205	66258	Mrps17	mitochondrial ribosomal protein S17	1.00941	8.92796	0.0115943
ILMN_2623591	7	112707107	11785	Apbb1	amyloid beta (A4) precursor protein-binding, family B, member 1	1.00926	8.50913	0.0124194
ILMN_3004065	15	82144658	74716	Wbp2nl	WBP2 N-terminal like	1.00916	9.98182	0.0492562
ILMN_2729771	16	13814745	106298	Rrn3	RRN3 RNA polymerase I transcription factor homolog (yeast)	-1.00772	4.89171	0.0470861
ILMN_2665364	1	9876142	170755	Sgk3	serum/glucocorticoid regulated kinase 3	1.00654	6.34354	0.011133
ILMN_1221011	3	7553480	67306	Fam164a	family with sequence similarity 164, member A	-1.00651	6.85056	0.0123839
ILMN_2444585	10	118863781	NA	1700025F24Rik	RIKEN cDNA 1700025F24 gene	-1.00517	7.89671	0.0282051
ILMN_2420956	6	84160907	26903	Dysf	dysferlin	1.00468	5.90761	0.0114366
ILMN_1227348	4	115206194	13117	Cyp4a10	cytochrome P450, family 4, subfamily a, polypeptide 10	1.00407	4.86479	0.0353451
ILMN_1230648	6	137003585	232441	Rerg	RAS-like, estrogen-regulated, growth-inhibitor	-1.0031	6.29919	0.0306741
ILMN_1227642	10	98659950	382406	Poc1b	POC1 centriolar protein homolog B (Chlamydomonas)	-1.00295	9.84421	0.0148135
ILMN_2630362	X	104983118	67028	2610002M06Rik	RIKEN cDNA 2610002M06 gene	-1.00172	5.50199	0.0192319
ILMN_3006990	6	125112498	14433	Gapdh	NA	1.00171	8.27367	0.0114366
ILMN_2527901	13	76349277	238726	Fam81b	family with sequence similarity 81, member B	1.0014	7.89331	0.0367699
ILMN_3140071	11	29633793	68585	Rtn4	reticulon 4	1.00098	5.3705	0.0382703
ILMN_2749935	13	17344339	192136	5033411D12Rik	RIKEN cDNA 5033411D12 gene	1.00075	6.82731	0.016721
ILMN_1216279	1	194997782	54139	Irf6	interferon regulatory factor 6	-1.00019	6.62298	0.0192319

## Sheet: Misreg. in mutant spermatocytes
Illumina Probe ID	Chromosome	Probe Location	Entrez ID	Symbol	Name	Log Fold Change	Average Expression	Adjusted P Value
ILMN_2512463	19	25745825	NA	AK011408	NA	3.64352	6.07401	0.0208185
ILMN_2435835	11	116081918	14027	Evpl	envoplakin	3.59125	6.34263	0.0208185
ILMN_1241293	16	18778246	12741	Cldn5	claudin 5	3.11714	7.7496	0.0208185
ILMN_1237773	8	126187354	69581	Rhou	ras homolog gene family, member U	2.97505	6.91077	0.0208185

## Sheet: Developmentally reg. WT
Illumina Probe ID	Chromosome	Probe Location	Entrez ID	Symbol	Name	Log Fold Change	Average Expression	Adjusted P Value
ILMN_2895240	11	83254433	66330	1700020L24Rik	RIKEN cDNA 1700020L24 gene	5.20347	8.45221	2.5992e-06
ILMN_1250448	Y_random	14173017	100041980	LOC100039614	NA	5.10474	9.13166	2.96802e-06
ILMN_1227811	15	98419864	73863	4930415O20Rik	RIKEN cDNA 4930415O20 gene	5.10112	8.13669	9.54149e-07
ILMN_1240828	14	6959147	100041054	Gm1973	predicted gene 2888	5.08719	9.18092	1.57203e-06
ILMN_1220636	11	103312249	237954	Lrrc37a	leucine rich repeat containing 37A	5.08205	8.75046	1.58599e-06
ILMN_2630400	14	56271123	71099	Tssk4	testis-specific serine kinase 4	5.07566	8.78274	4.13147e-06
ILMN_1245154	5	15031625	66773	Gm17019	NA	5.07421	8.87752	1.1073e-06
ILMN_2425569	5	137820231	22635	Zan	zonadhesin	5.06002	7.91725	1.58599e-06
ILMN_2933982	5	147316466	67410	4930449I24Rik	RIKEN cDNA 4930449I24 gene	5.04985	8.21864	1.25263e-06
ILMN_2930660	14	45125699	385138	BC061237	cDNA sequence BC061237	5.04474	9.32582	1.23577e-06
ILMN_1228144	17	56911245	100504446	LOC100504446	proline rich 22	5.04401	8.90487	9.59138e-07
ILMN_2879232	Y_random	18285191	70009	Ssty2	NA	5.03198	10.0471	1.53216e-05
ILMN_2905859	9	107486240	56441	Nat6	N-acetyltransferase 6	5.03023	7.92225	1.93269e-06
ILMN_1249012	X	150773843	75071	4930524N10Rik	NA	5.03007	7.69512	1.23577e-06
ILMN_2618935	4	114766141	67182	Pdzk1ip1	PDZK1 interacting protein 1	5.01947	8.24641	7.07179e-06
ILMN_2592925	6	88675719	23945	Mgll	monoglyceride lipase	-5.00642	7.6263	1.5492e-06
ILMN_1228034	2	25144528	78217	Tmem210	transmembrane protein 210	4.99591	8.777	2.7436e-06
ILMN_2734109	15	71276374	70363	Fam135b	family with sequence similarity 135, member B	4.99251	7.46725	9.54149e-07
ILMN_2641467	6	91708824	21366	Slc6a6	solute carrier family 6 (neurotransmitter transporter, taurine), member 6	4.97198	8.70444	4.40124e-06
ILMN_1232564	15	101284064	66322	1700011A15Rik	RIKEN cDNA 1700011A15 gene	4.97146	8.27064	5.53145e-06
ILMN_3008642	X	8381824	387586	Ssxb5	synovial sarcoma, X member B, breakpoint 5	4.95435	7.47568	9.54149e-07
ILMN_1232761	9	121487064	69032	Lyzl4	lysozyme-like 4	4.94504	9.38167	6.56067e-06
ILMN_2919756	14	52331586	545047	Gm5800	predicted gene 5800	4.93553	8.31163	9.54149e-07
ILMN_2540788	Y_random	32819245	100039574	LOC100039574	NA	4.93284	8.37184	6.12916e-06
ILMN_1259598	5	24050046	231045	Iqca1l	RIKEN cDNA 4931409K22 gene	4.92968	7.85212	3.45422e-06
ILMN_1255385	2	92455211	76969	Chst1	carbohydrate (keratan sulfate Gal-6) sulfotransferase 1	-4.92039	10.0573	1.11251e-06
ILMN_2703765	8	98083100	70993	Prss54	NA	4.91667	9.26722	5.32245e-06
ILMN_2771466	7	52980717	69363	Spaca4	sperm acrosome associated 4	4.91548	9.22239	6.51719e-06
ILMN_2616500	17	48227615	68224	1700067P10Rik	RIKEN cDNA 1700067P10 gene	4.91006	10.0017	5.12333e-06
ILMN_2790902	6	145340545	381827	1700073E17Rik	ribosomal protein L7 pseudogene	4.8995	8.47021	1.25578e-06
ILMN_2909568	5	30522037	381628	Gpr113	G protein-coupled receptor 113	4.89014	7.51672	9.54149e-07
ILMN_1239570	15	78500612	207393	Elfn2	leucine rich repeat and fibronectin type III, extracellular 2	-4.88555	7.50991	1.13369e-06
ILMN_1221938	5	26361451	75657	Speer4a	spermatogenesis associated glutamate (E)-rich protein 4a	4.88518	7.51635	1.10473e-06
ILMN_3127066	19	7350141	13728	Mark2	MAP/microtubule affinity-regulating kinase 2	-4.88023	7.56013	9.54149e-07
ILMN_2788502	Y_random	13735985	100040031	LOC100040031	NA	4.87846	9.49056	1.97873e-06
ILMN_1225521	11	69573850	56293	Amac1	acyl-malonyl condensing enzyme 1	4.87773	7.7238	1.53045e-06
ILMN_2724220	12	36935036	71156	1700108M19Rik	RIKEN cDNA 1700108M19 gene	4.86949	9.19731	3.02275e-06
ILMN_3152309	6	24750771	20690	Spam1	sperm adhesion molecule 1	4.86745	9.17463	4.92968e-06
ILMN_1248090	8	107322476	442809	4932416K20Rik	NA	4.86616	8.04614	9.54149e-07
ILMN_1243285	8	41882405	384806	4930529F22Rik	RIKEN cDNA 4930529F22 gene	4.86091	7.67322	1.10473e-06
ILMN_2773872	13	55910249	76856	Catsper3	cation channel, sperm associated 3	4.84215	8.48198	4.46409e-06
ILMN_2533040	7	25495220	232972	BC049730	cDNA sequence BC049730	-4.83332	8.52534	1.57896e-06
ILMN_2782556	X	25476491	382275	Gm5168	NA	4.83155	7.74178	9.5935e-07
ILMN_1219549	12	85296711	NA	CA466701	NA	4.82947	7.29054	9.54149e-07
ILMN_2696272	1	121424614	226351	Tmem185b	transmembrane protein 185B	-4.82328	7.83374	1.83822e-06
ILMN_2617459	19	5341453	225865	Catsper1	cation channel, sperm associated 1	4.8218	8.40192	1.13369e-06
ILMN_2749782	5	138209426	78829	Tsc22d4	NA	4.8189	7.78256	2.92691e-06
ILMN_2723751	2	153681970	76407	Sun5	Sad1 and UNC84 domain containing 5	4.81862	9.03365	5.33648e-06
ILMN_3106706	2	153682007	76407	Sun5	Sad1 and UNC84 domain containing 5	4.81854	8.78987	4.62335e-06
ILMN_1249291	X	150587456	635580	Gm16445	NA	4.81739	8.12804	4.28144e-06
ILMN_2991970	4	133768031	329954	Catsper4	cation channel, sperm associated 4	4.81397	8.99042	4.12532e-06
ILMN_2748402	2	27892889	12831	Col5a1	collagen, type V, alpha 1	4.81029	7.72146	6.35488e-06
ILMN_3156236	14	22552852	27389	Dusp13	dual specificity phosphatase 13	4.80325	7.81927	2.01138e-06
ILMN_1254966	2	60600116	56878	Rbms1	RNA binding motif, single stranded interacting protein 1	4.79224	8.40591	3.17534e-06
ILMN_2501267	7	125679668	209760	Tmc7	transmembrane channel-like gene family 7	4.79209	7.75329	9.54149e-07
ILMN_2780362	X	34690805	434756	Akap14	A kinase (PRKA) anchor protein 14	4.79134	7.79297	1.37969e-06
ILMN_3131063	17	47736459	12445	Ccnd3	cyclin D3	4.7889	8.63263	3.87041e-06
ILMN_1247390	5	126328430	NA	NA	predicted gene 4868	4.78807	7.67711	9.54149e-07
ILMN_2799163	14	36622975	239036	4930596D02Rik	RIKEN cDNA 4930596D02 gene	4.78777	8.14667	5.10885e-06
ILMN_2756396	4	94586640	67753	4930579C15Rik	RIKEN cDNA 4930579C15 gene	4.78691	8.53135	6.28779e-06
ILMN_1248923	7	138480158	68223	Fam24a	family with sequence similarity 24, member A	4.78624	8.71319	3.87784e-06
ILMN_2684022	14	69793446	18092	Nkx2-6	NK2 transcription factor related, locus 6 (Drosophila)	4.78394	9.01515	2.01138e-06
ILMN_3046887	16	32507179	245308	Zdhhc19	zinc finger, DHHC domain containing 19	4.78374	8.9178	3.17534e-06
ILMN_2682739	10	86692773	76640	1700113H08Rik	RIKEN cDNA 1700113H08 gene	4.78175	9.3777	9.92735e-06
ILMN_2717117	17	17975432	75202	Ncrna00085	non-protein coding RNA 85	4.78038	8.65551	2.29028e-06
ILMN_1246251	14	64592052	67750	4930578I06Rik	RIKEN cDNA 4930578I06 gene	4.77695	8.45896	3.11219e-06
ILMN_2998446	13	55910209	76856	Catsper3	cation channel, sperm associated 3	4.77075	9.16723	2.5008e-06
ILMN_2684093	14	56244151	56739	Rec8	REC8 homolog (yeast)	4.77022	8.45663	1.68517e-06
ILMN_2477448	17	27463628	NA	AK015366	NA	-4.76557	7.21585	9.54149e-07
ILMN_1249945	6	88677252	NA	AK036769	NA	-4.75194	6.9741	9.76832e-07
ILMN_2609753	16	13715258	26565	Pla2g10	phospholipase A2, group X	4.75054	9.07867	6.627e-06
ILMN_2771020	Y_random	48390636	100040223	Ssty1	NA	4.74873	8.42036	2.35825e-06
ILMN_2706727	17	56433904	76920	Arrdc5	arrestin domain containing 5	4.74466	8.65188	3.67322e-06
ILMN_1254824	Y_random	3561472	100039810	LOC100039810	NA	4.74414	10.0954	4.81499e-06
ILMN_1229724	7	57855762	243996	4933405O20Rik	RIKEN cDNA 4933405O20 gene	4.74179	9.65012	2.77849e-06
ILMN_1227663	3	131025938	74442	Sgms2	sphingomyelin synthase 2	4.73384	8.07761	3.31536e-06
ILMN_2674544	17	57028135	78625	1700061G19Rik	RIKEN cDNA 1700061G19 gene	4.73123	9.25694	3.39591e-06
ILMN_1246528	Y_random	19988482	100041223	LOC100041223	NA	4.72876	10.0758	3.43632e-06
ILMN_2957167	6	113546905	70979	4931417G12Rik	RIKEN cDNA 4931417G12 gene	4.71854	9.093	9.54149e-07
ILMN_1242126	Y_random	48388862	20611	Ssty1	NA	4.71843	9.57201	1.8255e-06
ILMN_3132898	7	133923946	66090	Ypel3	yippee-like 3 (Drosophila)	4.7155	8.73491	2.19911e-06
ILMN_1242313	8	12600666	78634	Spaca7	sperm acrosome associated 7	4.71329	10.0948	6.84179e-06
ILMN_1226833	9	56696678	382075	Odf3l1	outer dense fiber of sperm tails 3-like 1	4.71124	8.63461	2.86251e-06
ILMN_2903992	9	92245865	78459	1700057G04Rik	RIKEN cDNA 1700057G04 gene	4.70814	8.14795	4.07457e-06
ILMN_1216330	13	24838275	666145	AK006029	RIKEN cDNA 1700016G14 gene	4.70278	10.3431	1.37765e-05
ILMN_2795436	8	44215447	244448	Triml1	tripartite motif family-like 1	4.70143	7.98659	4.30977e-06
ILMN_2883990	2	60594493	56878	Rbms1	RNA binding motif, single stranded interacting protein 1	4.70064	8.57305	1.83173e-05
ILMN_2939579	8	11655521	76413	1700016D06Rik	RIKEN cDNA 1700016D06 gene	4.69951	9.77311	1.97553e-05
ILMN_2700954	X	73827984	74987	4930468A15Rik	RIKEN cDNA 4930468A15 gene	4.69497	7.85216	1.00733e-05
ILMN_1231945	5	98992053	100503001	LOC100503001	NA	4.69478	7.24019	9.54149e-07
ILMN_2718217	18	67562326	67951	Tubb6	tubulin, beta 6 class V	4.68928	8.47261	3.72559e-06
ILMN_1232336	2	28320663	69327	1700007K13Rik	RIKEN cDNA 1700007K13 gene	4.68871	8.33098	5.81981e-06
ILMN_2535219	5	14937130	624245	Speer4e	NA	4.68066	7.45583	9.54149e-07
ILMN_3157530	18	12909373	71132	Cabyr	calcium-binding tyrosine-(Y)-phosphorylation regulated (fibrousheathin 2)	4.68006	9.48778	2.24282e-06
ILMN_1228194	Y_random	48390635	100040223	Ssty1	NA	4.67774	8.15371	2.28324e-06
ILMN_1239366	8	98083345	70993	Prss54	protease, serine, 54	4.67372	7.58265	9.54149e-07
ILMN_2678932	4	53013255	73398	Nipsnap3a	nipsnap homolog 3A (C. elegans)	4.67281	9.86676	1.20657e-05
ILMN_2592266	18	80489284	66943	Pqlc1	PQ loop repeat containing 1	4.67208	8.35344	5.03494e-06
ILMN_2743871	7	4735807	78052	Tmem190	transmembrane protein 190	4.67207	9.76443	9.32809e-06
ILMN_1236192	X	69185587	382221	Gm1141	predicted gene 1141	4.67201	7.12667	9.54149e-07
ILMN_3135037	9	36698833	208076	Pknox2	Pbx/knotted 1 homeobox 2	4.67198	7.62745	9.59138e-07
ILMN_2842348	5	16986500	70935	Speer4f	spermatogenesis associated glutamate (E)-rich protein 4f	4.6693	7.98107	1.57203e-06
ILMN_2535036	7	127069963	381917	AK053178	dynein, axonemal, heavy chain 3	4.669	7.19655	1.83822e-06
ILMN_2719386	14	22552904	27389	Dusp13	dual specificity phosphatase 13	4.66424	8.97449	2.57549e-06
ILMN_3161330	8	41911837	546055	Adam39	a disintegrin and metallopeptidase domain 39	4.65688	7.15487	9.54149e-07
ILMN_1236299	11	103492449	69444	Lyzl6	lysozyme-like 6	4.65659	10.3915	1.0266e-05
ILMN_2866712	Y_random	4246948	434960	LOC434960	NA	4.65125	10.0176	9.50355e-06
ILMN_2824364	8	98083558	70993	Prss54	protease, serine, 54	4.648	7.7509	2.25943e-06
ILMN_1220239	3	146624676	70892	Ttll7	tubulin tyrosine ligase-like family, member 7	4.64518	8.48297	1.14235e-06
ILMN_2491265	10	119513617	74053	Grip1	NA	4.6439	7.31288	1.37969e-06
ILMN_2658067	13	68751819	69315	1700001L19Rik	RIKEN cDNA 1700001L19 gene	4.64181	8.38176	9.54149e-07
ILMN_3005587	5	3575665	77036	1700109H08Rik	RIKEN cDNA 1700109H08 gene	4.64111	8.80176	3.3667e-06
ILMN_2698647	1	192863662	75558	1700022P22Rik	RIKEN cDNA 1700022P22 gene	4.6409	10.6816	1.22218e-05
ILMN_1256106	8	9148117	NA	AK015455	NA	4.6376	7.53691	5.42923e-06
ILMN_2613803	6	41635563	76606	1700034O15Rik	RIKEN cDNA 1700034O15 gene	4.63513	9.21709	7.03802e-06
ILMN_2629708	11	80681178	75622	Spaca3	sperm acrosome associated 3	4.63222	10.1027	1.03471e-05
ILMN_1212602	19	10059748	24115	Best1	bestrophin 1	4.62943	10.0719	5.99886e-06
ILMN_2834950	7	138469674	69318	1700007K09Rik	RIKEN cDNA 1700007K09 gene	4.62776	9.82256	2.91208e-06
ILMN_2618942	18	4181980	67328	Lyzl1	lysozyme-like 1	4.62701	10.2659	5.62773e-06
ILMN_1252400	19	34314007	76630	Stambpl1	STAM binding protein like 1	4.62624	8.29697	3.05148e-06
ILMN_2922284	Y_random	27838172	434935	MGC107098	NA	4.62365	10.2241	7.10101e-06
ILMN_2647458	11	32423613	69306	Efcab9	EF-hand calcium binding domain 9	4.61465	9.92322	4.08855e-06
ILMN_3006575	7	125880065	101565	6330503K22Rik	RIKEN cDNA 6330503K22 gene	-4.61404	9.7265	9.54149e-07
ILMN_1235402	9	6265125	71829	Ddi1	DDI1, DNA-damage inducible 1, homolog 1 (S. cerevisiae)	4.61091	8.64907	1.50846e-05
ILMN_2621448	3	137894309	11529	Adh7	alcohol dehydrogenase 7 (class IV), mu or sigma polypeptide	4.60951	7.41024	4.3127e-05
ILMN_2745406	18	52798810	66758	Zfp474	zinc finger protein 474	4.60741	7.89334	1.43841e-06
ILMN_2720901	4	109178105	67646	4930522H14Rik	RIKEN cDNA 4930522H14 gene	4.60385	7.8274	2.01138e-06
ILMN_2700408	6	88778242	23945	Mgll	monoglyceride lipase	-4.60247	9.15592	9.54149e-07
ILMN_2710573	6	113547503	70979	4931417G12Rik	RIKEN cDNA 4931417G12 gene	4.60196	8.35555	1.97873e-06
ILMN_2967750	14	60999544	72125	Fam123a	family with sequence similarity 123, member A	4.59589	9.18273	3.38656e-06
ILMN_1221376	17	32630106	320997	Cyp4f39	cytochrome P450, family 4, subfamily f, polypeptide 39	4.59166	7.70089	1.55866e-06
ILMN_2811775	X	73642802	619294	4930428D18Rik	RIKEN cDNA 4930428D18 gene	4.59137	7.10262	1.64978e-06
ILMN_2939503	4	109117208	230603	Ttc39a	tetratricopeptide repeat domain 39A	4.59064	9.59647	2.64952e-06
ILMN_1236696	7	126630170	71830	Pdilt	protein disulfide isomerase-like, testis expressed	4.59023	9.74389	5.01818e-06
ILMN_1250028	8	81734463	67687	1700011L22Rik	RIKEN cDNA 1700011L22 gene	4.58832	9.97372	7.57621e-06
ILMN_1228426	7	125880160	101565	6330503K22Rik	RIKEN cDNA 6330503K22 gene	-4.58607	10.0125	9.54149e-07
ILMN_1253860	17	13034117	17171	Mas1	MAS1 oncogene	4.58532	7.67205	9.54149e-07
ILMN_1217982	Y_random	54422154	100039614	LOC100039753	NA	4.58384	10.7897	1.99626e-05
ILMN_2682763	7	133974008	78118	4930451I11Rik	RIKEN cDNA 4930451I11 gene	4.58108	8.89361	8.71514e-06
ILMN_1213028	11	88107998	74297	1700106J16Rik	RIKEN cDNA 1700106J16 gene	4.58086	7.70985	2.7518e-06
ILMN_2647225	11	113559561	52670	Cpsf4l	cleavage and polyadenylation specific factor 4-like	4.58072	9.27595	4.44321e-06
ILMN_2691910	2	19397186	70909	4921504E06Rik	RIKEN cDNA 4921504E06 gene	4.5799	7.24579	9.54149e-07
ILMN_2428714	1	92000422	74918	Iqca	IQ motif containing with AAA domain	4.57847	7.7674	1.23577e-06
ILMN_1243580	Y_random	54421780	100039614	LOC100039753	NA	4.57672	10.4864	2.71666e-05
ILMN_2520446	17	85413893	19043	Ppm1b	protein phosphatase 1B, magnesium dependent, beta isoform	-4.57567	7.75444	9.54149e-07
ILMN_2907915	7	25498744	232972	BC049730	cDNA sequence BC049730	-4.57517	10.2446	9.54149e-07
ILMN_1221425	X	20645722	278203	Spaca5	sperm acrosome associated 5	4.57317	7.12454	9.54149e-07
ILMN_1245549	7	91081427	80982	9930013L23Rik	RIKEN cDNA 9930013L23 gene	4.56853	7.10172	1.05389e-06
ILMN_2733524	17	36002275	106582	Nrm	nurim (nuclear envelope membrane protein)	4.56839	9.70222	2.22277e-06
ILMN_3033086	2	153691095	76407	Sun5	Sad1 and UNC84 domain containing 5	4.56293	8.75713	4.07457e-06
ILMN_2659447	2	155893242	245865	Spag4	sperm associated antigen 4	4.5604	8.49269	1.43497e-05
ILMN_1220565	1	155626552	240816	Rgsl1	regulator of G-protein signaling like 1	4.55833	7.69151	1.54441e-06
ILMN_2666550	11	109658612	69324	1700012B07Rik	RIKEN cDNA 1700012B07 gene	4.55642	9.47084	5.82157e-06
ILMN_1239070	5	113230361	NA	1700095B10Rik	RIKEN cDNA 1700095B10 gene	4.55514	8.29053	5.34743e-06
ILMN_1228298	2	103900350	57443	Fbxo3	F-box protein 3	-4.55481	8.19698	9.54149e-07
ILMN_1244213	6	143789695	20678	Sox5	SRY-box containing gene 5	4.5544	8.95589	1.23577e-06
ILMN_2481117	7	87494033	140481	Man2a2	mannosidase 2, alpha 2	-4.55016	8.67809	1.25029e-06
ILMN_1219309	7	140778875	73808	4930404H21Rik	RIKEN cDNA 4930404H21 gene	4.54901	10.6529	1.35741e-05
ILMN_2985249	X	8266950	387132	Ssxb2	synovial sarcoma, X member B, breakpoint 8	4.54429	7.4091	1.45162e-06
ILMN_2603888	4	109116828	230603	Ttc39a	tetratricopeptide repeat domain 39A	4.5436	8.44076	9.54149e-07
ILMN_1248601	4	115810169	68075	1520402A15Rik	RIKEN cDNA 1520402A15 gene	4.53649	7.12015	1.1073e-06
ILMN_1252709	Y_random	54422146	100039614	LOC100039753	NA	4.53497	10.9476	2.25889e-05
ILMN_2778961	X	73512504	238829	Gm4937	predicted gene 4937	4.5316	7.5904	1.97873e-06
ILMN_3093375	X	8035271	387132	Ssxb2	synovial sarcoma, X member B, breakpoint 2	4.52832	7.62349	9.54149e-07
ILMN_2821951	X	24352185	546282	Gm5935	NA	4.52782	9.85733	4.96274e-06
ILMN_3160454	X	151009992	434881	Gm5647	NA	4.52678	7.50249	9.54149e-07
ILMN_2832620	8	86620786	19724	Rfx1	regulatory factor X, 1 (influences HLA class II expression)	4.52448	8.20166	9.54149e-07
ILMN_1232419	5	147328329	100041578	Gm3415	NA	4.52157	10.2888	4.46158e-06
ILMN_1212782	17	28675828	67645	4930511I11Rik	RIKEN cDNA 4930511I11 gene	4.52041	8.79333	1.06372e-05
ILMN_2524936	8	22465611	13218	Defa-rs1	defensin, alpha, related sequence 1	4.51924	6.85502	4.51427e-06
ILMN_2965595	9	108348341	434439	BC048562	cDNA sequence BC048562	4.51856	9.34785	6.65433e-06
ILMN_1228766	Y_random	54422154	100039614	LOC100039753	NA	4.51278	11.0641	1.82893e-05
ILMN_1250075	18	43487995	22240	Dpysl3	dihydropyrimidinase-like 3	4.5113	8.74679	2.31932e-06
ILMN_2460188	4	57996926	67402	Txndc8	thioredoxin domain containing 8	4.50997	9.83187	1.05943e-05
ILMN_2688533	X	148439144	66611	Ribc1	RIB43A domain with coiled-coils 1	4.50831	8.27776	1.72191e-06
ILMN_2666574	5	146995150	69282	1700001J03Rik	RIKEN cDNA 1700001J03 gene	4.50631	10.3945	5.02807e-06
ILMN_2708347	8	86620282	19724	Rfx1	regulatory factor X, 1 (influences HLA class II expression)	4.5035	8.04546	2.73829e-06
ILMN_1226007	10	10055821	215772	9130014G24Rik	NA	4.50203	8.27319	1.43897e-06
ILMN_2505970	7	125818241	74424	Tmc5	transmembrane channel-like gene family 5	4.50189	8.03241	9.54149e-07
ILMN_3142155	4	153407381	381580	Ccdc27	coiled-coil domain containing 27	4.5012	7.83981	3.45422e-06
ILMN_2540775	Y_random	16925764	100040160	LOC100040160	Y-linked testis-specific protein 1-like	4.49948	11.0871	1.29394e-05
ILMN_2685318	10	119512517	74053	Grip1	glutamate receptor interacting protein 1	4.49437	7.47702	1.41133e-06
ILMN_2600236	14	34888847	239029	Antxrl	anthrax toxin receptor-like	4.49269	8.06206	5.44881e-06
ILMN_3104414	7	50711917	110826	Etfb	electron transferring flavoprotein, beta polypeptide	4.49245	7.74924	5.05374e-06
ILMN_2624729	13	65018896	78124	4930458L03Rik	RIKEN cDNA 4930458L03 gene	4.48662	7.52389	9.54149e-07
ILMN_2725188	7	66084081	11982	Atp10a	ATPase, class V, type 10A	4.48561	7.47	1.25263e-06
ILMN_2662970	14	105904774	74864	4930449E01Rik	NA	4.48532	8.49421	1.29544e-05
ILMN_3022025	X	105141278	213450	Gm732	predicted gene 732	4.48193	7.29396	1.02808e-06
ILMN_3004538	7	13135878	73090	2900092C05Rik	RIKEN cDNA 2900092C05 gene	4.47933	8.55508	9.54149e-07
ILMN_2967843	8	41882271	384806	4930529F22Rik	RIKEN cDNA 4930529F22 gene	4.47656	8.13464	9.59138e-07
ILMN_2721149	14	61930670	219144	Arl11	ADP-ribosylation factor-like 11	4.47552	7.04043	1.01187e-06
ILMN_1255463	10	76032659	76573	1700027D21Rik	RIKEN cDNA 1700027D21 gene	4.47361	10.0748	2.72345e-06
ILMN_3125842	4	42880903	277773	BC049635	cDNA sequence BC049635	4.47156	8.49601	9.53145e-06
ILMN_1233064	10	128135112	12566	Cdk2	cyclin-dependent kinase 2	-4.46742	9.85677	1.11013e-06
ILMN_1219913	14	36909736	218921	4930474N05Rik	RIKEN cDNA 4930474N05 gene	4.46323	7.78209	1.21541e-06
ILMN_1220697	17	34725372	18132	Notch4	Notch gene homolog 4 (Drosophila)	4.46261	7.64042	9.72434e-07
ILMN_2874193	9	119078824	382113	Slc22a14	solute carrier family 22 (organic cation transporter), member 14	4.45921	9.34694	4.66099e-06
ILMN_1247947	2	122635120	59010	Sqrdl	sulfide quinone reductase-like (yeast)	4.4544	8.19508	1.06053e-05
ILMN_2733120	1	183745538	98386	Lbr	lamin B receptor	-4.45166	8.51333	1.49524e-06
ILMN_1217389	10	57456415	18768	Pkib	protein kinase inhibitor beta, cAMP dependent, testis specific	4.45166	7.26895	1.05094e-06
ILMN_1225817	11	51067470	193286	BC049762	cDNA sequence BC049762	4.44876	9.71081	1.176e-06
ILMN_2635708	11	58606337	75429	Fam183b	family with sequence similarity 183, member B	4.4487	9.90305	2.80434e-05
ILMN_3003308	X	137483539	53380	Psmd10	proteasome (prosome, macropain) 26S subunit, non-ATPase, 10	4.44863	7.68569	2.0106e-06
ILMN_1245768	6	8580604	15893	Ica1	islet cell autoantigen 1	4.44233	7.86433	2.74799e-06
ILMN_2736714	7	50698604	74276	Cldnd2	claudin domain containing 2	4.44211	9.25132	3.228e-06
ILMN_2933805	2	14416079	277468	Slc39a12	solute carrier family 39 (zinc transporter), member 12	4.44073	7.66299	6.33881e-06
ILMN_2640097	1	58257032	71724	Aox3	aldehyde oxidase 3	4.44033	7.55079	1.19539e-06
ILMN_1236059	1	52162527	20849	Stat4	signal transducer and activator of transcription 4	4.4402	9.5626	1.73326e-05
ILMN_2834622	9	36506168	11451	Acrv1	acrosomal vesicle protein 1	4.44016	10.4919	2.59897e-05
ILMN_2662025	15	77389376	NA	1700025B11Rik	RIKEN cDNA 1700025B11 gene	4.43936	9.13339	6.85501e-06
ILMN_2733671	3	108347567	75504	1700013F07Rik	RIKEN cDNA 1700013F07 gene	4.43512	9.08919	3.60753e-06
ILMN_1231139	14	43432165	666647	AK076616	NA	4.43031	7.05172	9.54149e-07
ILMN_2873321	13	35036195	66761	4933417A18Rik	RIKEN cDNA 4933417A18 gene	4.42988	9.45956	5.66074e-06
ILMN_2749622	2	25464221	77058	4921530D09Rik	RIKEN cDNA 4921530D09 gene	4.42823	9.50168	1.34274e-05
ILMN_1240256	11	115042307	26941	Slc9a3r1	solute carrier family 9 (sodium/hydrogen exchanger), member 3 regulator 1	4.4278	7.25464	1.20744e-06
ILMN_2966218	7	52980777	69363	Spaca4	sperm acrosome associated 4	4.4263	8.66714	2.73058e-06
ILMN_1218770	8	41767357	13526	Adam24	a disintegrin and metallopeptidase domain 24 (testase 1)	4.42491	8.08247	9.54149e-07
ILMN_2936671	6	51809266	54353	Skap2	src family associated phosphoprotein 2	-4.42189	8.57394	9.54149e-07
ILMN_1230987	7	148036777	69287	Odf3	outer dense fiber of sperm tails 3	4.42166	10.1115	3.57966e-05
ILMN_2732954	2	162913435	68236	Gtsf1l	gametocyte specific factor 1-like	4.42123	10.9983	2.44285e-05
ILMN_2755322	17	87343720	74915	Atp6v1e2	ATPase, H+ transporting, lysosomal V1 subunit E2	4.42048	7.33111	1.64978e-06
ILMN_3064339	4	153400779	381580	Ccdc27	coiled-coil domain containing 27	4.4202	8.96524	3.36773e-06
ILMN_2881054	7	52881519	73456	Izumo1	izumo sperm-egg fusion 1	4.4193	9.04044	3.34365e-06
ILMN_3162020	6	85061584	545861	Gm5878	predicted gene 5878	-4.41742	9.96221	1.03476e-06
ILMN_1254034	15	82124864	24050	2012-09-03	NA	4.41692	7.28527	1.78096e-06
ILMN_1227435	X	49321923	74279	1700080O16Rik	RIKEN cDNA 1700080O16 gene	4.41671	7.6552	2.40148e-06
ILMN_3131640	10	60642204	65971	Tbata	thymus, brain and testes associated	4.4167	7.15627	9.59138e-07
ILMN_1253122	10	51476322	NA	AK016770	NA	4.4167	8.63051	1.1904e-06
ILMN_2744731	2	65861141	77771	Csrnp3	cysteine-serine-rich nuclear protein 3	4.41221	7.22575	9.54149e-07
ILMN_1248467	4	106353354	381538	Heatr8	HEAT repeat containing 8	4.41084	7.71063	3.65581e-06
ILMN_1218097	5	144651637	66729	Ankrd61	ankyrin repeat domain 61	4.41047	11.1297	1.92583e-05
ILMN_2694080	X	137483665	53380	Psmd10	proteasome (prosome, macropain) 26S subunit, non-ATPase, 10	4.4095	7.33135	1.30671e-06
ILMN_2745644	X	62302088	70062	Ctag2	cancer/testis antigen 2	4.40383	8.35671	2.0202e-05
ILMN_2968418	7	46663305	233164	Gm4884	predicted gene 5114	4.40101	6.85711	9.54149e-07
ILMN_1235996	2	148842356	75011	4930488N24Rik	RIKEN cDNA 4930488N24 gene	4.40064	8.53621	4.06428e-06
ILMN_2675268	5	101326814	231510	Agpat9	1-acylglycerol-3-phosphate O-acyltransferase 9	4.3971	8.05496	2.70684e-06
ILMN_2610314	13	55516074	75477	Pfn3	profilin 3	4.39575	9.24937	6.48634e-06
ILMN_1219014	7	17549583	NA	BF461800	NA	-4.39435	6.90371	9.54149e-07
ILMN_1228165	8	85795693	71310	Tbc1d9	TBC1 domain family, member 9	4.39272	7.91136	1.25263e-06
ILMN_2773224	8	112066398	56523	Pmfbp1	polyamine modulated factor 1 binding protein 1	4.39246	9.10478	4.79607e-06
ILMN_2782446	3	88450111	16800	Arhgef2	rho/rac guanine nucleotide exchange factor (GEF) 2	4.39165	8.03979	1.85251e-06
ILMN_2677161	10	79039255	21830	Theg	testicular haploid expressed gene	4.38905	7.24062	9.54149e-07
ILMN_2997695	13	59827484	238663	4932411G14Rik	RIKEN cDNA 4932411G14 gene	4.3813	7.92959	2.76579e-06
ILMN_1221608	12	82659787	56622	Adam21	a disintegrin and metallopeptidase domain 21	4.37954	7.3896	1.78667e-06
ILMN_1218176	6	83493277	70527	Stambp	STAM binding protein	-4.37699	8.84762	9.54149e-07
ILMN_2999439	4	55540448	16600	Klf4	Kruppel-like factor 4 (gut)	4.37625	7.76813	9.54149e-07
ILMN_2751769	2	112088323	213765	BC125332	cDNA sequence BC125332	4.37174	6.8421	9.54149e-07
ILMN_2965600	9	108348097	434439	BC048562	cDNA sequence BC048562	4.37108	7.91243	8.76425e-06
ILMN_2705758	18	52492186	67634	Ftmt	ferritin mitochondrial	4.37031	8.88008	2.29581e-06
ILMN_3001415	X	16100616	66742	BC152961	cysteine-rich perinuclear theca 8	4.36993	9.49074	2.04803e-05
ILMN_2597451	11	97632825	72215	1700001P01Rik	RIKEN cDNA 1700001P01 gene	4.36877	8.98862	1.73398e-06
ILMN_2653832	4	137010680	69380	1700013G24Rik	RIKEN cDNA 1700013G24 gene	4.3678	8.78405	7.21647e-06
ILMN_1249370	1	132473476	22789	Zp3r	zona pellucida 3 receptor	4.36723	7.3084	1.01697e-06
ILMN_1228621	Y_random	48388784	100040223	Ssty1	NA	4.3652	8.50572	1.05094e-06
ILMN_2728456	1	56693070	71066	Hsfy2	heat shock transcription factor, Y linked 2	4.36223	8.07372	2.00625e-05
ILMN_1215486	10	80826921	432479	4930404N11Rik	RIKEN cDNA 4930404N11 gene	4.36199	8.64554	1.62314e-06
ILMN_3033562	X	70374551	574404	Gm14685	NA	4.35829	8.14657	1.07317e-06
ILMN_1240536	18	56754259	67343	1700065I17Rik	RIKEN cDNA 1700065I17 gene	4.35334	10.295	1.45451e-05
ILMN_2729487	11	91436880	73470	Kif2b	kinesin family member 2B	4.35322	10.5825	1.65098e-05
ILMN_1222194	9	67074985	70549	Tln2	talin 2	4.35077	7.29062	1.89322e-06
ILMN_2698579	8	44654317	13525	Adam26a	NA	4.3483	7.22219	1.25263e-06
ILMN_2981871	13	55698923	67511	Tmed9	transmembrane emp24 protein transport domain containing 9	-4.34736	8.02473	1.97379e-05
ILMN_1257772	4	56822393	230234	BC026590	cDNA sequence BC026590	-4.34092	8.57271	9.54149e-07
ILMN_2596220	6	24841588	74468	Hyal5	hyaluronoglucosaminidase 5	4.34062	7.92477	8.84618e-06
ILMN_2728504	14	33828000	67580	Lrrc18	leucine rich repeat containing 18	4.33902	8.0046	1.47718e-05
ILMN_1246202	7	25507830	210155	Gm4763	predicted gene 4763	-4.3329	9.49703	1.97873e-06
ILMN_1254220	14	60999711	72125	Fam123a	family with sequence similarity 123, member A	4.33127	7.70004	4.32906e-06
ILMN_1243927	11	105866490	NA	Ace3	NA	4.32805	7.21642	9.54149e-07
ILMN_1241390	5	101312399	231510	Agpat9	1-acylglycerol-3-phosphate O-acyltransferase 9	4.32792	7.07219	2.01138e-06
ILMN_1244138	17	53654297	110332	4921523A10Rik	RIKEN cDNA 4921523A10 gene	4.32497	7.15188	1.05682e-06
ILMN_3003152	5	143516954	231861	Tnrc18	trinucleotide repeat containing 18	4.32222	6.93073	9.54149e-07
ILMN_2767596	12	71066466	64010	Sav1	salvador homolog 1 (Drosophila)	-4.32132	9.48525	9.54149e-07
ILMN_2453051	X	8886931	22439	Xk	Kell blood group precursor (McLeod phenotype) homolog	4.31815	7.17033	9.54149e-07
ILMN_2649579	4	63268306	75524	1700018C11Rik	RIKEN cDNA 1700018C11 gene	4.31488	9.83818	1.65173e-05
ILMN_2758849	1	164954683	78258	4921528O07Rik	RIKEN cDNA 4921528O07 gene	4.31159	7.54307	2.0106e-06
ILMN_3040018	9	75446602	50876	Tmod2	tropomodulin 2	4.31015	7.13011	1.65736e-06
ILMN_2599891	7	29069707	280621	BC089491	cDNA sequence BC089491	4.30613	8.60633	2.68181e-06
ILMN_2590670	7	25453263	56746	Tex101	testis expressed gene 101	-4.30599	8.38638	1.9587e-06
ILMN_2708415	9	107485772	56441	Nat6	N-acetyltransferase 6	4.30521	6.81583	9.54149e-07
ILMN_2704318	16	17278654	224019	Tmem191c	transmembrane protein 191C	4.30344	7.2061	4.51647e-06
ILMN_2504368	2	155895120	245865	Spag4	sperm associated antigen 4	4.30141	10.8785	2.19585e-05
ILMN_1246434	13	21409127	75512	Gpx6	NA	4.29838	7.43601	3.66529e-06
ILMN_1228055	19	11376349	383435	Ms4a14	membrane-spanning 4-domains, subfamily A, member 14	4.29583	8.88155	3.42876e-05
ILMN_1214013	1	180206198	75164	4930527J03Rik	NA	4.29486	7.91164	9.54149e-07
ILMN_3022981	14	8164829	545013	Gm5797	predicted gene 5797	4.29478	10.2573	2.1776e-06
ILMN_1241903	4	55542871	16600	Klf4	Kruppel-like factor 4 (gut)	4.29212	7.43203	1.01697e-06
ILMN_2980015	2	162912937	68236	Gtsf1l	gametocyte specific factor 1-like	4.29047	11.3605	2.39797e-05
ILMN_2931853	11	83325446	629303	Gm11435	predicted gene 11435	4.28853	7.27169	9.54149e-07
ILMN_2631143	6	143781688	20678	Sox5	SRY-box containing gene 5	4.28839	10.8747	2.91641e-06
ILMN_2933692	8	72855699	19704	Upf1	UPF1 regulator of nonsense transcripts homolog (yeast)	-4.28828	8.37321	1.95768e-06
ILMN_3126646	10	119512355	74053	Grip1	glutamate receptor interacting protein 1	4.2876	7.67298	3.69671e-06
ILMN_2715289	9	123045099	66446	Exosc7	exosome component 7	-4.28544	7.68991	9.54149e-07
ILMN_2591159	10	70021223	71721	Fam13c	family with sequence similarity 13, member C	-4.28084	7.46061	9.54149e-07
ILMN_2825118	14	25128892	105418	E330034G19Rik	RIKEN cDNA E330034G19 gene	4.27986	7.34869	1.36119e-06
ILMN_1216028	X	35075546	382209	Rhox3a	reproductive homeobox 3H	4.27664	7.21897	9.80295e-07
ILMN_1254953	4	40981258	11832	Aqp7	aquaporin 7	4.2708	9.88823	1.01056e-05
ILMN_2749106	5	26786613	75942	4930584F24Rik	RIKEN cDNA 4930584F24 gene	4.2698	9.21912	5.76737e-06
ILMN_2677217	6	29943382	NA	1700023L04Rik	RIKEN cDNA 1700023L04 gene	4.26244	9.63371	6.57393e-06
ILMN_2610167	19	56866533	213993	A630007B06Rik	RIKEN cDNA A630007B06 gene	4.26085	7.9573	1.07317e-06
ILMN_2773169	11	98316603	14786	Grb7	growth factor receptor bound protein 7	4.26062	7.38155	1.60236e-06
ILMN_2614990	6	126816807	11642	Akap3	A kinase (PRKA) anchor protein 3	4.26047	10.0254	1.19817e-05
ILMN_1221264	4	55542887	16600	Klf4	Kruppel-like factor 4 (gut)	4.25747	6.71825	9.54149e-07
ILMN_1215338	Y_random	48388862	20611	Ssty1	NA	4.25726	8.8256	9.54149e-07
ILMN_2614970	1	52155244	20849	Stat4	signal transducer and activator of transcription 4	4.25426	8.62731	1.63926e-06
ILMN_1223832	5	121968875	280668	Adam1a	a disintegrin and metallopeptidase domain 1a	4.25379	8.49634	6.74008e-06
ILMN_2976293	8	90110116	330820	4933402J07Rik	RIKEN cDNA 4933402J07 gene	4.24917	9.14024	5.42717e-06
ILMN_2618766	6	139991001	12344	Capza3	capping protein (actin filament) muscle Z-line, alpha 3	4.24725	10.0702	1.73581e-05
ILMN_2631514	9	15349229	170748	BC017612	cDNA sequence BC017612	4.24492	6.80051	1.58599e-06
ILMN_2909808	1	169376101	240899	Lrrc52	leucine rich repeat containing 52	4.24408	7.51165	1.20102e-06
ILMN_2526503	12	88099495	627607	Gm6772	predicted gene 6772	4.24261	7.43059	3.8893e-06
ILMN_2600199	12	82024456	NA	1700052I22Rik	RIKEN cDNA 1700052I22 gene	4.24242	9.11018	3.2371e-06
ILMN_1221296	1	154604073	71281	Apobec4	apolipoprotein B mRNA editing enzyme, catalytic polypeptide-like 4 (putative)	4.24124	7.13497	1.21362e-06
ILMN_2944601	11	3031643	66776	Pisd-ps1	NA	-4.24011	9.22898	9.54149e-07
ILMN_2552853	18	20492036	13510	Dsg1a	desmoglein 1 alpha	4.23973	7.3649	1.57203e-06
ILMN_2482722	7	125682935	209760	Tmc7	transmembrane channel-like gene family 7	4.23811	7.31635	9.54149e-07
ILMN_1229860	8	44653776	13525	Adam26a	a disintegrin and metallopeptidase domain 26A (testase 3)	4.23632	6.81004	9.54149e-07
ILMN_2547989	14	23353792	NA	AK015091	NA	4.23498	6.75648	9.54149e-07
ILMN_1229315	1	73959629	21961	Tns1	tensin 1	4.23168	6.74734	9.54149e-07
ILMN_2604029	8	74844876	16598	Klf2	Kruppel-like factor 2 (lung)	4.23043	7.21504	9.54149e-07
ILMN_2804487	17	35308081	11629	Aif1	allograft inflammatory factor 1	4.23023	9.39488	1.43159e-05
ILMN_2717613	10	128135527	12566	Cdk2	cyclin-dependent kinase 2	-4.22823	8.72733	9.54149e-07
ILMN_2584055	7	54239674	NA	Gm9999	predicted gene 9999	4.22576	10.2468	1.76003e-05
ILMN_2777305	9	24430088	235067	Cypt4	NA	4.22483	10.055	1.27952e-05
ILMN_2773668	X	52488113	75140	Slxl1	NA	4.22377	8.94281	3.53344e-06
ILMN_2713438	3	154411746	209601	4922501L14Rik	RIKEN cDNA 4922501L14 gene	4.22346	9.92822	1.44161e-05
ILMN_2962199	16	64477883	224291	Csnka2ip	casein kinase 2, alpha prime interacting protein	4.22195	8.79044	1.49606e-05
ILMN_2898729	10	80828449	432479	4930404N11Rik	RIKEN cDNA 4930404N11 gene	4.21947	8.1481	9.54149e-07
ILMN_1257248	8	47112865	67620	Lrp2bp	Lrp2 binding protein	4.21746	7.82007	9.82641e-07
ILMN_2663977	4	25127075	57756	Fhl5	four and a half LIM domains 5	4.21739	10.1632	3.47712e-05
ILMN_1218396	8	11855689	75528	1700018L24Rik	RIKEN cDNA 1700018L24 gene	4.2141	9.5733	9.18605e-06
ILMN_1242474	19	10109496	74760	Rab3il1	RAB3A interacting protein (rabin3)-like 1	4.21182	7.87226	1.10473e-06
ILMN_1242332	7	80945543	NA	AK076741	NA	-4.20732	7.22573	2.91208e-06
ILMN_1235132	12	82520620	11498	Adam4	a disintegrin and metallopeptidase domain 4	4.20612	7.95019	1.37969e-06
ILMN_2457585	2	155215184	68728	Trp53inp2	transformation related protein 53 inducible nuclear protein 2	4.20469	7.28605	2.68058e-06
ILMN_1218144	16	34678624	76378	Ropn1	ropporin, rhophilin associated protein 1	4.20383	8.27726	2.88321e-05
ILMN_1218124	6	54215136	69993	Chn2	NA	4.203	7.87657	2.75014e-06
ILMN_2739692	X	115541660	245583	Tgif2lx1	TGFB-induced factor homeobox 2-like, X-linked 1	4.20272	6.96903	9.54149e-07
ILMN_2783107	Y_random	1319918	382301	Sly	NA	4.20177	8.24087	6.4094e-06
ILMN_2967254	X	151559989	73347	1700042B14Rik	NA	4.19899	7.41623	1.31828e-06
ILMN_2791170	8	112065627	56523	Pmfbp1	polyamine modulated factor 1 binding protein 1	4.19815	8.17271	3.65501e-06
ILMN_2603608	4	129168992	68233	1700125D06Rik	RIKEN cDNA 1700125D06 gene	4.19549	8.39433	2.4548e-06
ILMN_3094403	14	7923279	100042149	Gm3696	NA	4.19486	8.86529	9.54149e-07
ILMN_2667335	12	29248263	94041	Allc	allantoicase	4.19466	8.59097	4.94756e-06
ILMN_2592338	2	22617462	NA	AK007039	NA	4.19173	7.73528	1.79777e-06
ILMN_3077281	14	22561965	27389	Dusp13	dual specificity phosphatase 13	4.19142	7.91377	2.82415e-06
ILMN_2810417	18	52799006	66758	Zfp474	zinc finger protein 474	4.19081	8.31762	1.71038e-06
ILMN_1239524	X	51652285	75140	Slxl1	NA	4.19033	9.55491	2.08164e-05
ILMN_3154457	17	64630413	224938	Pja2	praja 2, RING-H2 motif containing	-4.18982	8.34074	1.60379e-06
ILMN_1238134	X	102695691	245566	Cypt2-ps	cysteine-rich perinuclear theca 2, pseudogene	4.18818	7.81102	3.08694e-06
ILMN_1230583	15	81306569	56438	Rbx1	ring-box 1	-4.1879	7.07803	9.59138e-07
ILMN_2648292	11	115883753	15081	H3f3b	H3 histone, family 3B	-4.18678	10.8056	9.54149e-07
ILMN_2533766	10	58911472	215999	Ccdc109a	coiled-coil domain containing 109A	4.18185	7.81073	3.70067e-06
ILMN_2833993	17	33202358	74042	4921501E09Rik	RIKEN cDNA 4921501E09 gene	4.17901	6.98857	1.13369e-06
ILMN_2780424	12	81208943	12192	Zfp36l1	zinc finger protein 36, C3H type-like 1	4.178	7.84654	1.95862e-06
ILMN_2701211	4	155409140	330010	Ttll10	tubulin tyrosine ligase-like family, member 10	4.17679	7.99037	9.54149e-07
ILMN_3162129	2	116717948	67356	Tmco5	transmembrane and coiled-coil domains 5	4.17607	10.5191	2.83253e-05
ILMN_2694917	8	59961697	60406	Sap30	sin3 associated polypeptide	-4.17358	9.37976	9.54149e-07
ILMN_2758596	7	31455863	74927	4930479M11Rik	RIKEN cDNA 4930479M11 gene	4.17331	9.51488	3.68152e-05
ILMN_1223330	4	40981251	11832	Aqp7	aquaporin 7	4.17152	9.54107	7.73788e-06
ILMN_2789762	16	97697342	52793	Fam3b	family with sequence similarity 3, member B	4.17035	6.98048	1.57896e-06
ILMN_2926002	8	15042969	434285	BB014433	expressed sequence BB014433	4.1693	8.69698	7.37506e-06
ILMN_2637538	11	101842983	72349	Dusp3	dual specificity phosphatase 3 (vaccinia virus phosphatase VH1-related)	4.16926	8.02101	3.60335e-05
ILMN_2752524	9	95462157	75552	Paqr9	progestin and adipoQ receptor family member IX	4.16886	8.37378	9.54149e-07
ILMN_1240624	14	49846199	67082	1700011H14Rik	RIKEN cDNA 1700011H14 gene	4.16553	8.42094	9.54149e-07
ILMN_2664327	18	12913578	71132	Cabyr	calcium-binding tyrosine-(Y)-phosphorylation regulated (fibrousheathin 2)	4.16201	10.4372	8.38595e-06
ILMN_2755841	17	53654266	110332	4921523A10Rik	RIKEN cDNA 4921523A10 gene	4.16141	7.22327	1.25263e-06
ILMN_2426195	16	62795401	68146	Arl13b	ADP-ribosylation factor-like 13B	4.15925	7.73031	1.19452e-06
ILMN_2591158	10	70021222	71721	Fam13c	family with sequence similarity 13, member C	-4.15847	7.48113	9.54149e-07
ILMN_1253602	1	162005771	67647	4930523C07Rik	RIKEN cDNA 4930523C07 gene	4.1575	7.10259	1.85974e-06
ILMN_2992073	12	29242256	94041	Allc	allantoicase	4.14861	10.0998	2.47633e-05
ILMN_2473337	12	86681629	68581	Tmed10	transmembrane emp24-like trafficking protein 10 (yeast)	-4.148	7.81373	1.09085e-05
ILMN_1257244	8	35198816	68192	Leprotl1	leptin receptor overlapping transcript-like 1	-4.14686	7.02836	1.94535e-06
ILMN_2482401	5	112638838	NA	AK006451	NA	4.14594	7.58598	2.14484e-06
ILMN_2863060	10	58911481	215999	Ccdc109a	coiled-coil domain containing 109A	4.14474	7.29788	1.5189e-06
ILMN_2861482	17	53647086	110332	4921523A10Rik	RIKEN cDNA 4921523A10 gene	4.14355	7.14572	1.66982e-06
ILMN_1234015	Y_random	8781876	100041550	LOC100041550	NA	4.13965	7.04981	9.54149e-07
ILMN_3112268	10	77526188	54427	Dnmt3l	DNA (cytosine-5-)-methyltransferase 3-like	4.13912	7.95584	1.11013e-06
ILMN_3124547	11	82619502	67338	Rffl	ring finger and FYVE like domain containing protein	4.13705	9.22902	1.44551e-06
ILMN_1251819	16	32499171	245308	Zdhhc19	zinc finger, DHHC domain containing 19	4.13681	7.04563	1.21167e-06
ILMN_1222347	11	94829652	54388	Hils1	histone H1-like protein in spermatids 1	4.13187	11.0637	5.28213e-05
ILMN_2419078	14	115445558	NA	Mir17hg	MIR17 host gene 1 (non-protein coding)	-4.13183	6.78093	9.54149e-07
ILMN_2551824	2	102584617	NA	AK018918	NA	4.13168	8.05613	5.38794e-06
ILMN_1236233	18	46328880	28105	Trim36	tripartite motif-containing 36	4.13148	9.73134	1.98766e-05
ILMN_2592093	11	78352126	55978	Ift20	intraflagellar transport 20 homolog (Chlamydomonas)	-4.13116	8.05749	9.54149e-07
ILMN_2676876	X	91014248	236900	Pdk3	pyruvate dehydrogenase kinase, isoenzyme 3	4.13099	7.94701	1.42383e-05
ILMN_1214233	17	45016753	75341	4930564C03Rik	RIKEN cDNA 4930564C03 gene	4.1289	7.32669	3.90994e-06
ILMN_1229246	8	125756342	78779	Spata2L	spermatogenesis associated 2-like	4.12838	7.09531	1.00972e-06
ILMN_2598594	5	25023612	242891	Cct8l1	chaperonin containing TCP1, subunit 8 (theta)-like 1	4.12601	8.24642	1.0827e-05
ILMN_2497341	8	23476409	234129	Tpte	transmembrane phosphatase with tensin homology	4.12587	6.87502	9.78828e-07
ILMN_2682467	2	126587315	75083	Usp50	ubiquitin specific peptidase 50	4.12308	8.844	5.27764e-06
ILMN_2685772	3	108159187	20661	Sort1	sortilin 1	4.11962	7.32848	2.59419e-06
ILMN_2581604	16	89158363	NA	BC048518	NA	4.11944	7.11773	2.90197e-06
ILMN_3100258	10	79042684	21830	Theg	testicular haploid expressed gene	4.11938	8.95057	2.43722e-06
ILMN_2747744	11	120456104	21681	Thoc4	Aly/REF export factor	-4.11826	9.22358	9.54149e-07
ILMN_3075927	5	21151295	320118	Fbxl13	F-box and leucine-rich repeat protein 13	4.11779	7.37008	1.97873e-06
ILMN_2964436	X	35076118	382209	Rhox3a	NA	4.11684	6.54757	9.54149e-07
ILMN_2657963	12	56667600	79459	Aldoa	aldolase 1 A retrogene 2	4.1145	9.5554	5.90441e-06
ILMN_2625601	7	108470341	56018	Stard10	START domain containing 10	4.1142	8.12025	2.0903e-06
ILMN_1241171	5	97274679	11745	Anxa3	annexin A3	4.11302	8.58927	1.91094e-06
ILMN_1222549	13	52219211	NA	4921525O09Rik	RIKEN cDNA 4921525O09 gene	-4.11029	7.31638	1.25263e-06
ILMN_2679749	11	11414995	73862	4930415F15Rik	RIKEN cDNA 4930415F15 gene	4.10996	8.79295	1.33002e-06
ILMN_2754067	9	115135910	74486	Osbpl10	oxysterol binding protein-like 10	4.10953	7.69358	1.65677e-06
ILMN_1259575	Y_random	48388633	100042626	Ssty1	Y-linked testis-specific protein 1-like	4.10831	6.99882	9.80295e-07
ILMN_1257491	2	154375362	75480	1700003F12Rik	RIKEN cDNA 1700003F12 gene	4.10799	9.25158	1.37065e-05
ILMN_2722678	6	124690555	14790	Grcc10	gene rich cluster, C10 gene	4.10348	8.76008	9.54149e-07
ILMN_2976829	16	23113891	13682	Eif4a2	eukaryotic translation initiation factor 4A2	-4.10305	10.0966	9.54149e-07
ILMN_2857957	6	88778070	23945	Mgll	monoglyceride lipase	-4.10225	8.59877	9.54149e-07
ILMN_1212938	17	35309461	11629	Aif1	allograft inflammatory factor 1	4.10122	9.28002	6.64416e-06
ILMN_1257298	4	155107711	68991	Ssu72	Ssu72 RNA polymerase II CTD phosphatase homolog (yeast)	-4.09921	8.44864	2.22417e-06
ILMN_3013144	14	51385392	219022	Ttc5	tetratricopeptide repeat domain 5	-4.09738	7.05765	9.54149e-07
ILMN_1223356	X	149993651	69361	Cypt3	cysteine-rich perinuclear theca 3	4.09436	9.14452	1.57587e-05
ILMN_2613264	8	23084179	67929	Ccdc70	coiled-coil domain containing 70	4.09395	8.56296	5.3695e-06
ILMN_1250365	5	123496640	74890	Morn3	MORN repeat containing 3	4.09374	8.33356	8.49399e-06
ILMN_1257725	15	26242066	211147	2012-03-11	NA	-4.09124	6.77737	9.54149e-07
ILMN_2634503	1	172242043	76925	1700015E13Rik	RIKEN cDNA 1700015E13 gene	4.09121	8.6546	1.57203e-06
ILMN_2842155	17	56982550	328845	Acsbg2	acyl-CoA synthetase bubblegum family member 2	4.08902	9.74001	8.20863e-06
ILMN_2669461	16	50197324	70508	Bbx	bobby sox homolog (Drosophila)	4.08461	7.12027	1.51125e-06
ILMN_2758840	6	30581369	74649	Cpa5	carboxypeptidase A5	4.08058	7.79112	2.25038e-06
ILMN_2918229	X	16099998	66742	Cypt1	cysteine-rich perinuclear theca 1	4.08003	7.7732	8.46075e-06
ILMN_2491243	4	151761143	269610	Chd5	chromodomain helicase DNA binding protein 5	4.07827	8.56411	1.98683e-05
ILMN_2451968	13	113868839	238896	Cdc20b	NA	4.07784	6.96232	1.59624e-06
ILMN_1215184	10	71442654	108950	1700049L16Rik	hematological and neurological expressed 1-like pseudogene	4.07754	10.3501	1.45188e-06
ILMN_1232047	2	25068317	74472	4933433C11Rik	RIKEN cDNA 4933433C11 gene	4.07618	8.63817	8.64794e-06
ILMN_2931659	X	57689595	631784	Gm7073	predicted gene 7073	4.07178	7.7737	1.10661e-05
ILMN_1248479	5	24725864	67909	Galntl5	UDP-N-acetyl-alpha-D-galactosamine:polypeptide N-acetylgalactosaminyltransferase-like 5	4.07176	9.46075	2.1119e-05
ILMN_2740755	8	72855563	19704	Upf1	UPF1 regulator of nonsense transcripts homolog (yeast)	-4.07063	7.26649	6.89561e-06
ILMN_1250149	10	77526254	54427	Dnmt3l	DNA (cytosine-5-)-methyltransferase 3-like	4.06793	8.1843	1.66711e-06
ILMN_2677532	11	103060281	69441	1700023F06Rik	NA	4.06766	9.72513	3.43644e-06
ILMN_2707818	6	127726228	NA	BC049716	RIKEN cDNA 4921513H07 gene	-4.06751	10.3257	9.54149e-07
ILMN_1255098	8	73241185	637079	Gm16486	predicted gene 16486	4.06488	8.25968	6.33881e-06
ILMN_1220393	8	63135418	71306	Mfap3l	microfibrillar-associated protein 3-like	4.06158	7.18064	5.1581e-06
ILMN_2614912	6	91124445	232232	Hdac11	histone deacetylase 11	4.05693	6.99968	5.92472e-06
ILMN_1237764	8	78286932	71831	1700007B14Rik	RIKEN cDNA 1700007B14 gene	4.05468	7.4861	1.11251e-06
ILMN_1230265	13	23852962	326619	Hist1h4a	NA	4.05321	7.54372	3.81572e-06
ILMN_2526606	1	158185851	214575	Tdrd5	tudor domain containing 5	-4.05278	8.60303	9.54149e-07
ILMN_2736976	11	23416347	67358	1700093K21Rik	RIKEN cDNA 1700093K21 gene	4.05274	10.7173	2.66093e-05
ILMN_2471068	14	101597169	76627	1700110M21Rik	RIKEN cDNA 1700110M21 gene	4.05168	9.85353	1.65396e-05
ILMN_2637440	15	89116589	71474	Ppp6r2	protein phosphatase 6, regulatory subunit 2	4.05159	7.73604	9.54149e-07
ILMN_3105680	2	143899551	403171	Banf2	barrier to autointegration factor 2	4.05124	8.8173	2.90558e-06
ILMN_2717642	6	29269377	330277	Fam71f1	family with sequence similarity 71, member F1	4.04855	8.13553	1.09223e-06
ILMN_1217133	10	75277848	75886	Gstt4	glutathione S-transferase, theta 4	4.04735	10.8026	9.30429e-06
ILMN_2537209	5	26412204	381715	Gm10471	predicted gene 7361	4.04521	8.83144	1.2693e-06
ILMN_1213002	X	100826156	75064	Zcchc13	zinc finger, CCHC domain containing 13	4.04506	7.3848	7.22235e-06
ILMN_3138046	19	18963482	225997	Trpm6	transient receptor potential cation channel, subfamily M, member 6	4.03955	7.85023	9.54149e-07
ILMN_1224506	5	26412150	100039045	Gm10471	NA	4.03952	6.45973	9.54149e-07
ILMN_2647931	13	35761759	12593	Cdyl	chromodomain protein, Y chromosome-like	4.03687	6.84683	9.78828e-07
ILMN_2675289	12	112514356	93835	Amn	amnionless	4.03605	6.78169	1.37223e-06
ILMN_2678714	13	48358659	15904	Id4	inhibitor of DNA binding 4	-4.03539	7.35618	1.23577e-06
ILMN_3138175	7	52209795	22116	Tsks	testis-specific serine kinase substrate	4.03407	8.22621	1.05018e-06
ILMN_1248156	7	134116165	381922	AK087237	RIKEN cDNA D830044I16 gene	4.03405	10.587	4.15293e-05
ILMN_2921031	11	100318165	66720	Klhl10	kelch-like 10 (Drosophila)	4.03393	10.0083	1.30188e-05
ILMN_2628925	11	94340762	217116	Spata20	spermatogenesis associated 20	4.03368	9.95641	3.05148e-06
ILMN_2423292	15	75733819	66656	Eef1d	eukaryotic translation elongation factor 1 delta (guanine nucleotide exchange protein)	4.03343	7.42665	1.12687e-06
ILMN_1247752	1	159029444	73435	1700057K13Rik	RIKEN cDNA 1700057K13 gene	4.03331	9.41377	1.64528e-05
ILMN_2770759	10	128136026	12566	Cdk2	cyclin-dependent kinase 2	-4.03033	7.58979	1.21782e-06
ILMN_1214597	X	26100444	382277	Gm5169	NA	4.03023	7.12801	9.80295e-07
ILMN_2596249	4	34116040	67652	Spaca1	sperm acrosome associated 1	4.02895	9.90381	1.68213e-05
ILMN_1253199	8	58349957	244486	Adam29	a disintegrin and metallopeptidase domain 29	4.02889	7.4983	1.01697e-06
ILMN_2742944	X	16709443	74405	Efhc2	EF-hand domain (C-terminal) containing 2	4.02718	7.34337	9.54149e-07
ILMN_2664788	X	149993660	69361	Cypt3	cysteine-rich perinuclear theca 3	4.02697	10.1175	1.64369e-05
ILMN_3135781	5	97274605	11745	Anxa3	annexin A3	4.02343	8.31968	2.01143e-06
ILMN_2540844	Y_random	48388785	100040223	Ssty1	NA	4.02232	8.1215	1.2473e-06
ILMN_2686104	6	139938258	114875	Plcz1	phospholipase C, zeta 1	4.02055	9.52234	9.65148e-06
ILMN_2682835	X	160977488	69299	Asb9	ankyrin repeat and SOCS box-containing 9	4.01673	8.18825	3.59619e-06
ILMN_1217917	4	155421199	330010	Ttll10	tubulin tyrosine ligase-like family, member 10	4.01372	6.8761	2.25464e-06
ILMN_2587980	16	17277072	224019	Tmem191c	transmembrane protein 191C	4.01275	7.47823	1.80469e-06
ILMN_3009951	6	86642036	23885	Gmcl1	germ cell-less homolog 1 (Drosophila)	-4.01221	9.77077	9.54149e-07
ILMN_1237313	7	51755587	75538	Fam71e1	family with sequence similarity 71, member E1	4.00982	9.8568	2.38226e-05
ILMN_2689560	8	127417038	102058	Exoc8	exocyst complex component 8	-4.00969	9.44129	9.54149e-07
ILMN_3117714	18	73750116	240396	Mex3c	mex3 homolog C (C. elegans)	4.00854	7.6981	3.91603e-06
ILMN_1217670	6	49339095	231946	D330028D13Rik	RIKEN cDNA D330028D13 gene	-4.00183	9.07876	6.70583e-06
ILMN_2863532	19	34051092	67717	Lipf	lipase, gastric	4.00148	6.63645	9.54149e-07
ILMN_1248700	7	25497487	232972	BC049730	cDNA sequence BC049730	-4.00148	6.48807	9.54149e-07
ILMN_3006164	X	89735617	546347	Gm5941	predicted gene 5941	4.00071	9.63946	5.28989e-06
ILMN_2731331	19	44222154	329064	Pkd2l1	polycystic kidney disease 2-like 1	-4.00053	8.65702	1.11127e-06
ILMN_2614400	15	88431513	70073	Zdhhc25	zinc finger, DHHC domain containing 25	3.9965	7.93328	9.64674e-06
ILMN_2551732	18	36269428	74966	4930471G03Rik	RIKEN cDNA 4930471G03 gene	3.99394	9.64319	1.42041e-05
ILMN_2720021	4	56757720	11470	Actl7a	actin-like 7a	3.99354	10.8283	1.36886e-05
ILMN_2484784	18	53068284	67847	Sncaip	synuclein, alpha interacting protein (synphilin)	3.99296	6.69185	9.54149e-07
ILMN_2723839	1	94766760	241158	Ankmy1	ankyrin repeat and MYND domain containing 1	3.99153	6.96243	9.54149e-07
ILMN_2544063	X	70374220	574404	Gm14685	NA	3.99	6.76341	9.54149e-07
ILMN_2913326	16	90719699	66578	2610039C10Rik	RIKEN cDNA 2610039C10 gene	-3.9862	8.32148	3.28684e-06
ILMN_3060635	19	18966726	225997	Trpm6	transient receptor potential cation channel, subfamily M, member 6	3.98475	7.22087	1.07248e-06
ILMN_1226372	11	82619201	67338	Rffl	ring finger and FYVE like domain containing protein	3.98454	9.14915	1.70014e-06
ILMN_2736723	8	112194543	244646	Pkd1l3	polycystic kidney disease 1 like 3	3.98228	7.05555	1.64978e-06
ILMN_3003864	9	71476695	68178	Cgnl1	cingulin-like 1	3.9822	8.46933	1.60379e-06
ILMN_1240632	5	123930452	76399	Il31	interleukin 31	3.98	7.36309	2.22755e-06
ILMN_2776775	13	59827585	238663	4932411G14Rik	RIKEN cDNA 4932411G14 gene	3.97875	7.39218	1.94535e-06
ILMN_2763194	16	97703398	52793	Fam3b	family with sequence similarity 3, member B	3.97832	7.06929	1.05094e-06
ILMN_1235474	3	96674337	59020	Pdzk1	PDZ domain containing 1	3.97766	8.01107	5.02161e-06
ILMN_2977535	3	83703099	229473	D930015E06Rik	RIKEN cDNA D930015E06 gene	3.97757	6.91297	1.32763e-06
ILMN_2670472	4	41442981	329828	AI464131	expressed sequence AI464131	-3.97475	6.79952	9.54149e-07
ILMN_2709782	1	66485604	17756	Mtap2	microtubule-associated protein 2	3.97418	7.60642	1.03476e-06
ILMN_2607827	2	144650092	66328	1700010M22Rik	RIKEN cDNA 1700010M22 gene	3.97349	10.2074	3.32857e-05
ILMN_1255358	7	133816182	75565	Ccdc101	coiled-coil domain containing 101	3.9714	9.32548	5.77744e-06
ILMN_1239384	X	137488371	53380	Psmd10	proteasome (prosome, macropain) 26S subunit, non-ATPase, 10	3.97047	6.7501	1.0568e-06
ILMN_1244241	X	109498140	73809	Satl1	spermidine/spermine N1-acetyl transferase-like 1	3.96985	7.5162	5.2329e-06
ILMN_1233602	14	60714834	67659	AK016207	RIKEN cDNA 4930563I02 gene	3.96926	7.18928	9.54149e-07
ILMN_1234722	8	15041623	434285	BB014433	expressed sequence BB014433	3.96859	9.51804	3.89673e-05
ILMN_1225045	5	3584258	77036	1700109H08Rik	RIKEN cDNA 1700109H08 gene	3.96672	10.6836	6.55328e-06
ILMN_2773835	9	63801375	17130	Smad6	MAD homolog 6 (Drosophila)	3.96496	7.3904	9.54149e-07
ILMN_2723346	8	47039036	69479	1700029J07Rik	RIKEN cDNA 1700029J07 gene	3.96483	8.97685	1.58599e-06
ILMN_2634317	15	8584166	20512	Slc1a3	solute carrier family 1 (glial high affinity glutamate transporter), member 3	-3.96333	6.89406	4.72836e-06
ILMN_2596917	1	43627277	17974	Nck2	non-catalytic region of tyrosine kinase adaptor protein 2	3.9582	7.28255	2.29028e-06
ILMN_3143069	X	91498362	236904	Klhl15	kelch-like 15 (Drosophila)	3.95779	6.63932	9.54149e-07
ILMN_1260363	4	42881134	277773	BC049635	cDNA sequence BC049635	3.95762	10.8584	3.71218e-05
ILMN_2965773	7	52437094	114640	Pth2	parathyroid hormone 2	3.95723	7.89017	4.48357e-06
ILMN_2974737	14	64084105	219148	Fam167a	family with sequence similarity 167, member A	3.95674	6.81657	1.73332e-06
ILMN_3009948	6	86642188	23885	Gmcl1	germ cell-less homolog 1 (Drosophila)	-3.95487	9.17307	9.54149e-07
ILMN_1247257	2	57219805	14571	Gpd2	glycerol phosphate dehydrogenase 2, mitochondrial	3.95316	10.3838	1.0379e-05
ILMN_2549416	3	10250040	75497	Fabp12	fatty acid binding protein 12	3.9529	8.80929	1.47088e-05
ILMN_1253387	14	99712484	12224	Klf5	Kruppel-like factor 5	3.95202	7.61838	2.40148e-06
ILMN_3158444	3	126631701	109676	Ank2	ankyrin 2, brain	3.95077	7.42729	2.44156e-06
ILMN_1216905	11	113571164	52670	Cpsf4l	cleavage and polyadenylation specific factor 4-like	3.95072	7.13379	2.99174e-06
ILMN_1233493	6	3981974	NA	AK019707	NA	3.94621	6.5553	9.54149e-07
ILMN_2523486	2	130415497	NA	AK005929	NA	3.94279	7.77165	1.2399e-05
ILMN_2509171	11	58785076	56631	Trim17	tripartite motif-containing 17	3.94044	8.19988	1.67844e-06
ILMN_3006123	6	7625993	27053	Asns	asparagine synthetase	3.93984	7.21401	1.47027e-06
ILMN_2644008	6	103664507	12661	Chl1	cell adhesion molecule with homology to L1CAM	3.93981	8.23712	1.82832e-05
ILMN_2689887	19	7351264	13728	Mark2	MAP/microtubule affinity-regulating kinase 2	-3.93941	10.7131	9.76832e-07
ILMN_2700334	5	145025142	55950	Bri3	NA	3.9362	9.49437	3.24058e-06
ILMN_2475647	14	100644502	NA	AK015818	NA	3.9358	6.40822	9.54149e-07
ILMN_2730436	1	89741597	20215	Sag	retinal S-antigen	3.93378	7.26037	1.2202e-06
ILMN_2549307	6	143151943	75320	Etnk1	ethanolamine kinase 1	3.93329	8.20211	1.63221e-05
ILMN_3160344	12	82478264	214321	Gm4787	predicted gene 4787	3.92955	7.45632	9.54149e-07
ILMN_3122897	X	10876646	100042922	Gm14483	NA	3.92899	9.35533	1.00094e-05
ILMN_2731621	1	37234227	70853	4921511C04Rik	von Willebrand factor A domain containing 3B	3.92643	9.44004	2.28072e-06
ILMN_2624749	8	11611886	102334	Ankrd10	ankyrin repeat domain 10	-3.92426	7.91787	9.69093e-07
ILMN_3002943	12	86682026	68581	Tmed10	transmembrane emp24-like trafficking protein 10 (yeast)	-3.92285	7.48484	9.54149e-07
ILMN_1216639	X	140225796	18481	Pak3	p21 protein (Cdc42/Rac)-activated kinase 3	3.92095	7.02414	1.60379e-06
ILMN_1227332	13	24045742	214189	Scgn	secretagogin, EF-hand calcium binding protein	3.92081	7.41867	2.93387e-06
ILMN_1219086	19	27842893	19726	Rfx3	regulatory factor X, 3 (influences HLA class II expression)	3.92068	6.93324	9.54149e-07
ILMN_1247263	X	66145588	627927	Gm6812	predicted gene 6812	3.92027	9.20228	1.21806e-05
ILMN_2982781	14	20959322	16529	Kcnk5	potassium channel, subfamily K, member 5	3.91508	6.67318	1.89428e-06
ILMN_2781602	18	77179986	66191	Ier3ip1	immediate early response 3 interacting protein 1	-3.91416	7.80294	9.54149e-07
ILMN_2622780	7	148522356	71448	Tmem80	transmembrane protein 80	-3.9117	6.99855	1.90851e-06
ILMN_1222219	14	37915634	70045	2610528A11Rik	RIKEN cDNA 2610528A11 gene	3.9112	6.90124	1.23431e-06
ILMN_2790144	2	163879652	67145	Tomm34	translocase of outer mitochondrial membrane 34	-3.91112	8.33314	9.54149e-07
ILMN_2636110	1	58082399	68549	Sgol2	shugoshin-like 2 (S. pombe)	-3.9076	7.93601	1.05094e-06
ILMN_2720611	11	69691349	432576	Tmem95	transmembrane protein 95	3.90758	6.94081	5.62884e-06
ILMN_1257206	4	86090897	75811	Fam154a	family with sequence similarity 154, member A	3.90604	7.4632	9.54149e-07
ILMN_3094853	10	57371956	18768	Pkib	protein kinase inhibitor beta, cAMP dependent, testis specific	3.90333	8.17621	6.64578e-05
ILMN_2716652	10	60500649	NA	4930565A17	uncharacterized protein 4930565A17	3.90279	6.37266	9.54149e-07
ILMN_1214501	7	113961914	66786	Olfr701	olfactory receptor 701	3.90197	6.66238	1.59301e-06
ILMN_2646640	1	52982200	67080	1700019D03Rik	RIKEN cDNA 1700019D03 gene	3.90132	10.6117	5.35357e-05
ILMN_2551902	13	67622026	170763	Zfp87	NA	3.90054	7.38684	9.54149e-07
ILMN_2639714	19	60621364	78832	2700078E11Rik	RIKEN cDNA 2700078E11 gene	3.89977	8.60628	1.45188e-06
ILMN_2868440	2	154375101	75480	1700003F12Rik	RIKEN cDNA 1700003F12 gene	3.89891	9.05838	4.25885e-05
ILMN_3117134	12	66025197	217648	Gm527	predicted gene 527	3.89845	9.80623	1.44551e-06
ILMN_1253813	15	103329020	105855	Nckap1l	NCK associated protein 1 like	3.89755	7.5676	7.92201e-06
ILMN_1260504	14	43824570	NA	AK047145	NA	-3.89716	6.6094	9.54149e-07
ILMN_1229426	14	56784828	245839	Gzmn	granzyme N	3.89715	7.13702	5.25713e-06
ILMN_2688075	5	4086460	13121	Cyp51	cytochrome P450, family 51	3.89651	7.86295	1.13547e-06
ILMN_3019002	4	135420489	14105	Srsf10	serine/arginine-rich splicing factor 10	-3.89607	7.10346	1.82646e-06
ILMN_3147135	4	116311609	58810	Akr1a4	aldo-keto reductase family 1, member A1 (aldehyde reductase)	-3.89504	8.5792	1.23431e-06
ILMN_1245875	17	23842030	320309	AK047830	RIKEN cDNA 1520401A03 gene	-3.88973	7.51604	9.72887e-06
ILMN_2669801	12	10396795	70881	Nt5c1b	5'-nucleotidase, cytosolic IB	3.88912	10.9126	2.65047e-05
ILMN_3090756	8	13550843	66501	1700029H14Rik	RIKEN cDNA 1700029H14 gene	3.88868	8.89153	6.61824e-06
ILMN_1246923	6	23130516	NA	BB015570	NA	3.88626	6.71328	1.23577e-06
ILMN_2773609	3	96674319	59020	Pdzk1	PDZ domain containing 1	3.88612	10.3057	1.52829e-05
ILMN_2627895	7	50713002	110826	Etfb	electron transferring flavoprotein, beta polypeptide	3.88533	8.06338	2.86169e-06
ILMN_2676443	X	132189504	71841	1700008I05Rik	RIKEN cDNA 1700008I05 gene	3.88517	7.42875	9.54149e-07
ILMN_1247047	13	58227526	77134	Hnrnpa0	heterogeneous nuclear ribonucleoprotein A0	-3.88245	8.06251	1.64978e-06
ILMN_1223300	13	3572767	105203	BC016423	cDNA sequence BC016423	3.88211	8.5625	9.5935e-07
ILMN_2630138	11	65645117	237806	Dnahc9	dynein, axonemal, heavy chain 9	3.88051	6.78681	1.19452e-06
ILMN_2967255	X	160198306	74264	1700045I19Rik	ring finger protein 138 pseudogene	3.88014	7.41226	9.72478e-07
ILMN_2545407	17	66003633	106572	Rab31	RAB31, member RAS oncogene family	3.87984	6.63433	9.54149e-07
ILMN_1251545	10	21786577	231201	4930444G20Rik	predicted gene 5125	3.87974	6.60482	9.69093e-07
ILMN_1251725	17	35206921	68468	Ly6g6c	lymphocyte antigen 6 complex, locus G6C	3.87917	8.05529	1.47088e-05
ILMN_2448740	6	23604181	71300	Rnf148	ring finger protein 148	3.8788	8.2566	1.33645e-05
ILMN_1258825	19	6080703	433215	BC048609	cDNA sequence BC048609	3.87792	6.79174	9.54149e-07
ILMN_1234184	2	25077631	68222	Fam166a	family with sequence similarity 166, member A	3.87714	8.96951	1.08521e-05
ILMN_1247563	18	23199729	319211	Nol4	nucleolar protein 4	3.87673	7.21861	5.9811e-06
ILMN_2617977	15	74708945	67038	2010109I03Rik	RIKEN cDNA 2010109I03 gene	3.87673	6.53445	1.367e-06
ILMN_2996021	5	106344343	54367	Znf326	zinc finger protein 326	-3.87641	6.86236	3.29758e-06
ILMN_2544305	9	48400122	18113	Nnmt	nicotinamide N-methyltransferase	3.87493	7.07235	1.90464e-06
ILMN_2735615	7	86064972	57444	Isg20	interferon-stimulated protein	3.87355	6.83207	9.54149e-07
ILMN_2647172	15	82944869	68607	Serhl	serine hydrolase-like	3.86889	6.7429	2.49689e-06
ILMN_1255197	X	100425454	75106	4930519F16Rik	NA	3.86861	6.66201	1.23577e-06
ILMN_1219477	16	10790705	19120	Prm3	protamine 3	3.86844	8.87544	8.08664e-06
ILMN_2749394	10	79048668	21830	Theg	testicular haploid expressed gene	3.86721	7.70096	2.52502e-06
ILMN_2702197	6	86475202	23983	Pcbp1	poly(rC) binding protein 1	-3.86718	9.90905	1.19452e-06
ILMN_2637839	9	106418159	75470	Iqcf5	IQ motif containing F5	3.86588	10.3922	3.36842e-05
ILMN_1214257	5	126432650	NA	AK006725	RIKEN cDNA 1700048F04 gene	3.86516	7.31294	1.8092e-06
ILMN_1258454	18	36265889	74966	4930471G03Rik	RIKEN cDNA 4930471G03 gene	3.86054	8.27794	1.89592e-05
ILMN_2660028	7	133816183	75565	Ccdc101	coiled-coil domain containing 101	3.86032	9.3792	5.60546e-06
ILMN_2806880	4	32888938	108755	Lyrm2	LYR motif containing 2	-3.85954	6.8304	4.63785e-06
ILMN_1254263	7	52770840	56734	Tulp2	tubby-like protein 2	3.8576	8.17621	1.01697e-06
ILMN_1212619	8	63151073	71306	Mfap3l	microfibrillar-associated protein 3-like	3.8557	9.47065	4.00269e-05
ILMN_2526954	1	169376000	240899	Lrrc52	leucine rich repeat containing 52	3.85478	7.02239	2.43722e-06
ILMN_2617930	3	32849578	58869	Pex5l	peroxisomal biogenesis factor 5-like	3.85462	7.41321	4.01968e-06
ILMN_2685275	19	10945207	68539	Tmem109	transmembrane protein 109	3.85441	7.12178	1.6057e-06
ILMN_2606189	8	97837000	73407	Tepp	testis, prostate and placenta expressed	3.85263	7.86821	3.67322e-06
ILMN_2433166	11	59320746	74476	4933439C10Rik	RIKEN cDNA 4933439C10 gene	-3.85147	6.5246	1.05094e-06
ILMN_1225050	1	174154228	27222	Atp1a4	ATPase, Na+/K+ transporting, alpha 4 polypeptide	3.85023	9.58733	1.48328e-05
ILMN_2417926	6	41498268	21580	TCR-beta chain	NA	3.8498	6.9697	9.68526e-07
ILMN_2765989	12	104642748	68149	Otub2	OTU domain, ubiquitin aldehyde binding 2	3.84704	9.55916	4.1825e-05
ILMN_2781611	5	129261187	57749	Piwil1	piwi-like homolog 1 (Drosophila)	-3.84432	11.6945	1.20102e-06
ILMN_2458328	6	124313337	NA	AK006412	NA	3.83935	8.71423	1.70434e-05
ILMN_3009928	X	112021293	75097	4930524E20Rik	RIKEN cDNA 4930524E20 gene	3.83906	7.16369	9.54149e-07
ILMN_2823815	X	16100678	66742	Cypt1	NA	3.83849	8.80802	4.60986e-06
ILMN_2878078	11	94340398	217116	Spata20	spermatogenesis associated 20	3.83827	10.5775	3.28124e-06
ILMN_2608447	14	96281465	66732	4921530L21Rik	RIKEN cDNA 4921530L21 gene	3.83489	7.2633	3.71044e-06
ILMN_1226573	8	97844004	73407	Tepp	testis, prostate and placenta expressed	3.8342	8.73415	1.01006e-05
ILMN_2618696	15	97800584	380967	Tmem106c	transmembrane protein 106C	-3.83206	8.40344	9.54149e-07
ILMN_1245353	2	144650098	66328	1700010M22Rik	RIKEN cDNA 1700010M22 gene	3.83174	9.61186	6.65685e-05
ILMN_2819553	Y_random	3561953	100039810	LOC100039810	NA	3.82746	11.3587	4.89282e-05
ILMN_2768593	17	87321609	78469	1700090G07Rik	RIKEN cDNA 1700090G07 gene	3.8268	11.1723	3.16567e-05
ILMN_2683640	14	64695930	71037	Prss55	protease, serine, 55	3.82434	8.68587	3.21633e-06
ILMN_1231555	8	107805850	74356	4931428F04Rik	RIKEN cDNA 4931428F04 gene	3.82315	7.99986	8.50711e-06
ILMN_2733128	7	51975127	75510	Izumo2	IZUMO family member 2	3.82301	10.4238	6.55066e-05
ILMN_1248202	3	88443287	16800	Arhgef2	rho/rac guanine nucleotide exchange factor (GEF) 2	3.82258	6.61721	9.54149e-07
ILMN_2646313	4	43672496	242408	4930412F15Rik	RIKEN cDNA 4930412F15 gene	3.82229	10.2697	3.3667e-06
ILMN_2807803	11	31831450	67579	Cpeb4	cytoplasmic polyadenylation element binding protein 4	3.82196	7.43586	2.68181e-06
ILMN_2699663	9	89921696	19417	Rasgrf1	RAS protein-specific guanine nucleotide-releasing factor 1	3.82079	7.07923	1.45162e-06
ILMN_2839313	6	83462906	11468	Actg2	actin, gamma 2, smooth muscle, enteric	3.82024	9.77929	9.85551e-06
ILMN_2525565	13	23643443	319157	Hist1h4f	histone cluster 1, H4f	3.81895	6.91301	3.07002e-06
ILMN_2620767	7	86505237	54608	Abhd2	abhydrolase domain containing 2	3.81763	9.02047	4.16545e-06
ILMN_2644651	5	135377534	76629	Wbscr28	Williams-Beuren syndrome chromosome region 28 (human)	3.8172	7.16402	3.34612e-06
ILMN_3122480	16	32498442	245308	Zdhhc19	zinc finger, DHHC domain containing 19	3.81713	6.84207	2.01138e-06
ILMN_2547999	5	100055985	NA	AK015098	NA	3.816	6.52282	9.54149e-07
ILMN_2644632	2	32643520	20910	Stxbp1	syntaxin binding protein 1	-3.81418	7.67242	1.01697e-06
ILMN_2732997	3	57305687	97064	Wwtr1	WW domain containing transcription regulator 1	3.81385	6.30033	1.89428e-06
ILMN_1230244	X	91498363	236904	Klhl15	kelch-like 15 (Drosophila)	3.81248	6.65345	1.09223e-06
ILMN_1251074	11	82619627	67338	Rffl	ring finger and FYVE like domain containing protein	3.81078	8.16637	2.22055e-06
ILMN_2754746	6	83717923	75305	Ankrd53	ankyrin repeat domain 53	3.81062	6.70571	1.19452e-06
ILMN_1226083	6	145353022	74071	Ifltd1	intermediate filament tail domain containing 1	3.80727	7.77743	9.54149e-07
ILMN_2779647	X	112019403	237009	4930524E20Rik	ubiquitin-conjugating enzyme E2D N-terminal like	3.80701	6.85671	9.54149e-07
ILMN_2591632	16	37510126	74197	Gtf2e1	general transcription factor II E, polypeptide 1 (alpha subunit)	-3.80613	8.61974	1.20394e-06
ILMN_2782041	5	82224572	319387	Lphn3	latrophilin 3	3.80452	7.21103	1.29152e-06
ILMN_1224076	5	144325049	67238	2810453I06Rik	RIKEN cDNA 2810453I06 gene	3.8039	7.57856	1.01187e-06
ILMN_1218886	2	18632146	381350	BC061194	cDNA sequence BC061194	3.80381	6.45301	1.60379e-06
ILMN_2739355	X	112018729	237009	4930524E20Rik	ubiquitin-conjugating enzyme E2D N-terminal like	3.80273	7.16485	2.69155e-06
ILMN_2435450	4	141233645	68817	Ddi2	NA	-3.80193	7.3858	5.33648e-06
ILMN_1248535	8	74962357	73316	Calr3	calreticulin 3	3.80144	7.92018	7.16079e-05
ILMN_1257437	13	12553767	56048	Lgals8	lectin, galactose binding, soluble 8	3.80116	6.86013	1.59624e-06
ILMN_2544533	10	80826009	432479	4930404N11Rik	NA	3.80106	6.17696	1.2473e-06
ILMN_2646146	11	63702598	54710	Hs3st3b1	heparan sulfate (glucosamine) 3-O-sulfotransferase 3B1	3.80062	6.7648	1.37969e-06
ILMN_2603760	8	74967324	73316	Calr3	calreticulin 3	3.79852	8.14346	2.46896e-06
ILMN_2619848	16	32632350	22042	Tfrc	transferrin receptor	-3.79791	6.72476	9.30833e-06
ILMN_2524120	13	78164891	75507	Pou5f2	POU domain class 5, transcription factor 2	-3.79503	8.57046	9.54149e-07
ILMN_3146196	11	88692516	11640	Akap1	A kinase (PRKA) anchor protein 1	3.79365	7.54884	1.23431e-06
ILMN_2617245	11	120456323	21681	Thoc4	Aly/REF export factor	-3.79319	8.45766	2.59419e-06
ILMN_2825496	1	184677435	433386	4922505E12Rik	RIKEN cDNA 4922505E12 gene	3.79205	7.81717	1.64978e-06
ILMN_2677261	9	106470831	67320	Iqcf4	IQ motif containing F4	3.78645	9.9987	0.000144251
ILMN_3155021	5	20992031	320118	Fbxl13	F-box and leucine-rich repeat protein 13	3.78534	10.1304	1.36909e-06
ILMN_2940867	X	65173110	66780	4933436I01Rik	RIKEN cDNA 4933436I01 gene	3.78396	6.52985	9.54149e-07
ILMN_2619689	7	50873456	74400	Zfp819	zinc finger protein 819	3.78316	7.42784	9.54149e-07
ILMN_1221810	6	86642205	23885	Gmcl1	germ cell-less homolog 1 (Drosophila)	-3.78179	8.46696	9.54149e-07
ILMN_1221008	17	59135863	75039	AK132847	RIKEN cDNA 4930505H01 gene	3.78062	6.44576	1.11251e-06
ILMN_2450506	9	67068771	70549	Tln2	talin 2	3.77799	7.44873	1.80729e-05
ILMN_1220109	18	46327014	28105	Trim36	tripartite motif-containing 36	3.77778	10.9943	6.06621e-05
ILMN_2720451	9	20711688	13433	Dnmt1	DNA methyltransferase (cytosine-5) 1	-3.77719	7.56267	9.54149e-07
ILMN_1255543	X	134742797	67944	Tex13a	testis expressed 13A	3.77603	8.10568	2.86169e-06
ILMN_2497293	11	29426919	76784	AK051928	NA	-3.77588	6.88729	8.41529e-06
ILMN_1251706	X	82515419	71996	1600014K23Rik	RIKEN cDNA 1600014K23 gene	3.77453	6.59853	1.08622e-06
ILMN_1251853	4	45118412	68512	Tomm5	translocase of outer mitochondrial membrane 5 homolog (yeast)	-3.77202	6.72116	9.54149e-07
ILMN_1223331	1	36474715	NA	AK132955	NA	3.77056	6.50716	2.11808e-06
ILMN_2479432	15	76682173	71591	AK018584	NA	-3.77003	6.94691	3.29758e-06
ILMN_1242281	17	65986993	213272	Txndc2	thioredoxin domain containing 2 (spermatozoa)	3.76982	9.97444	2.44954e-05
ILMN_1233146	9	89921695	19417	Rasgrf1	RAS protein-specific guanine nucleotide-releasing factor 1	3.76839	7.42341	9.54149e-07
ILMN_2656568	7	150508972	NA	AK016851	NA	3.76826	6.35215	9.54149e-07
ILMN_2643016	19	10102795	74760	Rab3il1	RAB3A interacting protein (rabin3)-like 1	3.76732	6.83109	1.1559e-06
ILMN_1247746	X	10876684	100042922	Gm14483	NA	3.76615	9.7619	1.52829e-05
ILMN_2701732	13	102233735	NA	AK029970	NA	3.76592	6.44787	2.9135e-06
ILMN_2785857	8	28459324	541463	Tex24	testis expressed gene 24	3.76558	7.33093	2.39533e-06
ILMN_1256203	15	81518510	214669	L3mbtl2	l(3)mbt-like 2 (Drosophila)	-3.76348	7.49579	9.69093e-07
ILMN_1258239	10	5942592	66084	Rmnd1	NA	3.76274	7.37674	2.33269e-06
ILMN_2987649	14	56748542	14941	Gzmd	granzyme D	3.76092	6.54905	1.46424e-06
ILMN_3132434	X	23484377	236749	Gm4907	predicted gene 4907	3.76082	7.08375	9.78828e-07
ILMN_2759730	3	79630764	70652	Tmem144	transmembrane protein 144	3.75972	7.22006	5.02161e-06
ILMN_2759762	7	108494530	56018	Stard10	START domain containing 10	3.75814	10.2987	1.52743e-06
ILMN_2421705	X	88821068	73487	AK006997	RIKEN cDNA 1700084M14 gene	3.75474	9.57755	2.4803e-05
ILMN_1253044	X	80732126	100502723	Tsga8	testis specific gene A8	3.75282	11.5843	3.81572e-06
ILMN_1238157	12	114784459	238406	Adam6a	a disintegrin and metallopeptidase domain 6A	3.75185	7.6239	9.59138e-07
ILMN_2485365	10	19919178	NA	AK015099	NA	3.74832	7.27207	9.54149e-07
ILMN_2561604	19	17468627	NA	AK041805	NA	3.7461	7.73824	1.33002e-06
ILMN_2755448	5	24154571	NA	1700022A21Rik	glycerol-3-phosphate dehydrogenase 1-like pseudogene	3.74578	8.50688	9.73907e-06
ILMN_2787448	9	106455070	68265	Iqcf3	IQ motif containing F3	3.74509	9.0413	3.98498e-05
ILMN_1220879	17	57172281	103775	Slc25a41	solute carrier family 25, member 41	3.74348	6.85832	1.49524e-06
ILMN_1257485	X	102278082	67683	2610029G23Rik	RIKEN cDNA 2610029G23 gene	3.74059	6.58415	9.54149e-07
ILMN_2476341	15	72929209	NA	DQ715667	NA	-3.74016	7.30733	2.55652e-06
ILMN_2833781	7	146452728	101631	Pwwp2b	PWWP domain containing 2B	3.74008	7.67586	1.97777e-05
ILMN_3161452	11	115309530	432613	4933422H20Rik	RIKEN cDNA 4933422H20 gene	3.7394	8.52244	0.000168755
ILMN_1233991	12	88430609	217733	Tmem63c	transmembrane protein 63c	3.73803	6.60506	1.84214e-06
ILMN_1241001	Y	364923	26908	Eif2s3y	eukaryotic translation initiation factor 2, subunit 3, structural gene Y-linked	3.73676	7.50181	9.54149e-07
ILMN_2693985	6	70715958	19895	Rpia	ribose 5-phosphate isomerase A	-3.73648	6.8828	9.54149e-07
ILMN_2711761	14	33189610	67085	1700024G13Rik	NA	3.73538	9.79605	3.07002e-06
ILMN_2619505	3	19510647	66326	Dnajc5b	DnaJ (Hsp40) homolog, subfamily C, member 5 beta	3.73538	10.9366	2.89306e-05
ILMN_3094365	X	105141114	213450	Gm732	predicted gene 732	3.73514	6.82697	9.54149e-07
ILMN_2593484	8	75090014	66818	9130011J15Rik	RIKEN cDNA 9130011J15 gene	-3.73504	6.82954	1.70253e-06
ILMN_3068754	4	116310600	58810	Akr1a4	aldo-keto reductase family 1, member A1 (aldehyde reductase)	-3.73501	8.50046	2.75014e-06
ILMN_2636781	13	21807939	319185	Hist1h2bl	NA	3.73223	8.3365	6.19265e-06
ILMN_3156604	8	59990750	97165	Hmgb2	high mobility group box 2	-3.73136	8.57158	9.54149e-07
ILMN_2885277	9	48400022	18113	Nnmt	nicotinamide N-methyltransferase	3.73103	7.23363	4.95633e-06
ILMN_1247853	12	81208890	12192	Zfp36l1	zinc finger protein 36, C3H type-like 1	3.72896	6.54219	9.54149e-07
ILMN_2742592	13	23635093	319182	Hist1h2bh	NA	3.72523	9.85421	1.46238e-06
ILMN_2635572	11	120470173	208990	Npb	neuropeptide B	3.72479	7.35478	9.54859e-07
ILMN_2738082	16	23157666	11450	Adipoq	adiponectin, C1Q and collagen domain containing	3.7195	7.36673	9.54149e-07
ILMN_2538772	5	5455897	381716	1700015F17Rik	RIKEN cDNA 1700015F17 gene	3.71877	11.004	3.13225e-06
ILMN_2902115	17	28467618	19896	Rpl10a	ribosomal protein L10A	-3.71858	10.6631	1.61101e-05
ILMN_1255857	5	150248371	75860	4930588N13Rik	RIKEN cDNA 4930588N13 gene	3.71799	6.94274	1.95768e-06
ILMN_1247672	Y_random	48388635	20611	Ssty1	Y-linked testis-specific protein 1-like	3.7179	6.60775	9.54149e-07
ILMN_2902833	X	100826496	75064	Zcchc13	zinc finger, CCHC domain containing 13	3.71741	7.91874	3.23706e-06
ILMN_1231098	5	131439592	212996	Wbscr17	NA	3.71633	6.47741	1.19684e-06
ILMN_2996904	1	51528101	109019	Obfc2a	oligonucleotide/oligosaccharide-binding fold containing 2A	3.71596	9.17539	1.49524e-06
ILMN_1237948	6	17015262	21753	Tes	testis derived transcript	3.71457	7.69313	1.19452e-06
ILMN_2589219	10	25232827	13822	Epb4.1l2	erythrocyte protein band 4.1-like 2	3.71453	8.38877	2.54968e-06
ILMN_2741479	2	27615307	20181	Rxra	retinoid X receptor alpha	3.71436	6.92232	1.07317e-06
ILMN_2959372	6	123018589	69810	Clec4b1	C-type lectin domain family 4, member b1	3.7142	6.52701	9.54149e-07
ILMN_1232231	8	74948475	73316	Calr3	calreticulin 3	3.71335	9.34389	3.20034e-05
ILMN_2680574	13	35881988	12593	Cdyl	chromodomain protein, Y chromosome-like	3.71285	7.38934	4.60986e-06
ILMN_2601629	5	138053756	71176	Fbxo24	F-box protein 24	3.71054	7.72767	1.3042e-05
ILMN_2748364	16	92319146	75328	4930563D23Rik	RIKEN cDNA 4930563D23 gene	3.70779	8.97796	2.42521e-05
ILMN_2852904	11	44268322	79560	Ublcp1	ubiquitin-like domain containing CTD phosphatase 1	-3.70668	8.08435	1.05717e-06
ILMN_2598766	1	191946388	19130	Prox1	prospero-related homeobox 1	3.70477	7.08174	1.02209e-06
ILMN_2602314	1	36814708	NA	4933424G06Rik	RIKEN cDNA 4933424G06 gene	3.70472	8.7364	9.54149e-07
ILMN_3007767	5	123487239	74890	Morn3	MORN repeat containing 3	3.70458	8.38324	1.35117e-05
ILMN_2715474	16	50590114	69339	Ccdc54	coiled-coil domain containing 54	3.7041	9.85037	0.000102521
ILMN_1249345	7	111276568	70980	4931431F19Rik	RIKEN cDNA 4931431F19 gene	3.704	7.00297	2.62994e-06
ILMN_2905040	15	100045874	239667	Dip2b	DIP2 disco-interacting protein 2 homolog B (Drosophila)	3.70398	6.91383	1.90851e-06
ILMN_1212878	11	120977566	70956	Tex19.2	testis expressed gene 19.2	-3.70076	9.10661	2.01138e-06
ILMN_3160066	X	83292484	73495	1700072E05Rik	RIKEN cDNA 1700072E05 gene	3.70006	6.57399	9.76832e-07
ILMN_2827072	6	35218025	243755	Slc13a4	solute carrier family 13 (sodium/sulfate symporters), member 4	3.69906	6.57725	1.57896e-06
ILMN_2643513	6	7625248	27053	Asns	asparagine synthetase	3.69877	8.85615	7.38875e-06
ILMN_1233348	18	36018099	67393	Cxxc5	CXXC finger 5	3.69423	6.16219	9.54149e-07
ILMN_2837865	6	91472255	67678	Lsm3	LSM3 homolog, U6 small nuclear RNA associated (S. cerevisiae)	-3.6927	8.77114	1.60236e-06
ILMN_2526282	1	75219869	NA	A630095N17Rik	RIKEN cDNA A630095N17 gene	3.69116	6.32023	9.54149e-07
ILMN_2827515	16	4230188	NA	Gm5766	ribosomal protein L7a pseudogene	3.69057	6.27354	9.59138e-07
ILMN_2692644	2	158333719	246747	Adig	adipogenin	3.69026	7.27585	1.19452e-06
ILMN_1250435	4	125827884	66938	1700029G01Rik	RIKEN cDNA 1700029G01 gene	3.68874	11.5558	2.99729e-05
ILMN_1226553	1	66485597	17756	Mtap2	microtubule-associated protein 2	3.68772	7.13958	1.05018e-06
ILMN_2619416	2	164653032	75642	1700020C07Rik	RIKEN cDNA 1700020C07 gene	3.68596	7.28898	5.02646e-06
ILMN_1257390	3	54944008	320604	A730037C10Rik	RIKEN cDNA A730037C10 gene	3.68251	6.97913	1.97704e-06
ILMN_1222246	4	86304533	11520	Plin2	perilipin 2	3.68237	6.62726	9.54149e-07
ILMN_2618100	X	43683278	73360	Actrt1	actin-related protein T1	3.68232	7.19198	1.85088e-06
ILMN_2815374	9	21738645	67119	Ccdc159	coiled-coil domain containing 159	3.68091	7.28542	3.47372e-06
ILMN_1230103	X	130742444	74448	Arl13a	ADP-ribosylation factor-like 13A	3.68082	7.32168	5.76145e-06
ILMN_2793688	X	132255133	78478	Tmsb15a	thymosin beta 15a	3.67877	7.64333	4.54668e-05
ILMN_1246291	7	146452847	101631	Pwwp2b	PWWP domain containing 2B	3.67847	7.853	2.41989e-06
ILMN_2744587	9	54393159	56506	Cib2	calcium and integrin binding family member 2	3.67782	6.52212	3.69685e-06
ILMN_2626950	4	140668529	329972	Spata21	spermatogenesis associated 21	3.67776	8.20908	6.57534e-06
ILMN_1215304	12	52464226	217558	G2e3	G2/M-phase specific E3 ubiquitin ligase	3.67706	8.11179	9.54149e-07
ILMN_2908874	6	3552795	73288	Ccdc132	coiled-coil domain containing 132	3.67596	7.67233	2.63293e-06
ILMN_1214394	11	30000576	20742	Spnb2	spectrin beta 2	3.67513	6.45634	1.57203e-06
ILMN_1216939	8	23443641	234129	Tpte	transmembrane phosphatase with tensin homology	3.67468	6.48419	9.54149e-07
ILMN_2680648	15	57931357	70472	Atad2	ATPase family, AAA domain containing 2	3.67258	6.8316	2.73829e-06
ILMN_1236738	6	90355370	243538	Ccdc37	coiled-coil domain containing 37	3.67224	6.36432	1.6057e-06
ILMN_3033621	3	106487960	321000	4933421E11Rik	RIKEN cDNA 4933421E11 gene	3.67148	6.47481	1.01697e-06
ILMN_2788629	1	183096336	98417	Cnih4	cornichon homolog 4 (Drosophila)	-3.66954	7.98436	1.23431e-06
ILMN_1215305	17	53810105	18519	Kat2b	K(lysine) acetyltransferase 2B	3.66946	6.98458	1.92062e-06
ILMN_2649456	6	54280081	78004	Prr15	proline rich 15	3.66694	7.07727	9.54149e-07
ILMN_2620691	13	99754121	69382	1700024P04Rik	RIKEN cDNA 1700024P04 gene	3.66362	10.1615	4.58893e-05
ILMN_1217110	3	88450738	16800	Arhgef2	rho/rac guanine nucleotide exchange factor (GEF) 2	3.66354	6.75463	9.54149e-07
ILMN_2482150	3	17848555	75439	Cypt12	cysteine-rich perinuclear theca 12	3.66307	10.3913	0.000185365
ILMN_2624647	13	55421483	19336	Rab24	RAB24, member RAS oncogene family	-3.66149	6.83228	1.73332e-06
ILMN_1236303	15	38975241	223499	Dcaf13	DDB1 and CUL4 associated factor 13	-3.65903	7.01273	5.94649e-06
ILMN_2665369	16	64478301	224291	Csnka2ip	casein kinase 2, alpha prime interacting protein	3.65791	7.40026	4.30311e-06
ILMN_2636663	7	111289172	244178	Ubqln3	ubiquilin 3	3.65646	11.4301	6.26638e-05
ILMN_2840313	14	96281917	66732	4921530L21Rik	RIKEN cDNA 4921530L21 gene	3.65642	8.53988	2.43879e-05
ILMN_1253970	11	120479708	209011	Sirt7	sirtuin 7 (silent mating type information regulation 2, homolog) 7 (S. cerevisiae)	-3.65586	7.21164	1.05094e-06
ILMN_1233860	7	31774202	76415	Fam187b	family with sequence similarity 187, member B	3.65525	9.04255	4.66229e-05
ILMN_2858399	2	163292249	228859	Fitm2	NA	-3.65356	6.41488	9.54149e-07
ILMN_2977404	4	46127321	21916	Tmod1	tropomodulin 1	3.65093	7.64758	2.17724e-05
ILMN_1225084	13	78165363	75507	Pou5f2	POU domain class 5, transcription factor 2	-3.64992	10.3842	9.54149e-07
ILMN_2419138	14	21852756	22330	Vcl	vinculin	3.64958	7.3912	4.27791e-06
ILMN_1229979	10	79439834	170483	Grin3b	glutamate receptor, ionotropic, NMDA3B	3.64941	6.64606	1.89428e-06
ILMN_1246339	8	11614303	102334	Ankrd10	ankyrin repeat domain 10	-3.64724	6.63514	1.73133e-06
ILMN_2842877	X	96661833	18744	Pja1	praja1, RING-H2 motif containing	3.64542	7.50279	9.68625e-06
ILMN_2924754	3	96674328	59020	Pdzk1	PDZ domain containing 1	3.6453	10.1074	1.44158e-05
ILMN_2774950	16	17899949	22115	Tssk2	testis-specific serine kinase 2	3.64451	9.82252	3.2455e-05
ILMN_1255963	2	113137002	75275	Tmco5b	transmembrane and coiled-coil domains 5B	3.64394	7.18886	4.9734e-06
ILMN_2648635	X	6645394	11643	Akap4	A kinase (PRKA) anchor protein 4	3.64127	7.74102	6.86969e-05
ILMN_2627690	7	29606873	15388	Hnrnpl	heterogeneous nuclear ribonucleoprotein L	-3.64075	10.0504	1.05094e-06
ILMN_1215883	8	70244708	234353	Psd3	pleckstrin and Sec7 domain containing 3	3.64006	7.03761	5.33907e-06
ILMN_2430374	X	20259260	22201	Uba1	ubiquitin-like modifier activating enzyme 1	3.63905	8.10929	8.01129e-06
ILMN_2692031	9	21007864	18577	Pde4a	phosphodiesterase 4A, cAMP specific	3.63857	6.94367	1.57203e-06
ILMN_1258949	1	177745803	75820	Wdr64	WD repeat domain 64	3.63813	9.37935	1.92698e-05
ILMN_1215558	4	154040727	73353	Actrt2	actin-related protein T2	3.6364	10.5025	4.68353e-05
ILMN_2700022	8	97191059	107566	Arl2bp	ADP-ribosylation factor-like 2 binding protein	3.63477	8.46393	3.42625e-06
ILMN_2534209	11	72132689	628100	Fbxo39	F-box protein 39	3.63441	8.64403	2.3383e-05
ILMN_2664972	2	153594130	13589	Mapre1	microtubule-associated protein, RP/EB family, member 1	-3.63418	8.58187	9.54149e-07
ILMN_1231686	17	53805154	18519	Kat2b	K(lysine) acetyltransferase 2B	3.63261	6.81318	1.18241e-06
ILMN_2772717	2	84838979	228139	P2rx3	purinergic receptor P2X, ligand-gated ion channel, 3	3.63043	7.06698	2.14484e-06
ILMN_1223151	5	123487705	74890	Morn3	MORN repeat containing 3	3.63025	7.98993	1.08578e-06
ILMN_1243498	7	73940723	545975	Lass3	LAG1 homolog, ceramide synthase 3	-3.62858	7.68022	3.95236e-05
ILMN_1238374	5	107413236	12545	Cdc7	cell division cycle 7 (S. cerevisiae)	-3.62652	7.90484	9.54149e-07
ILMN_1220280	4	151402246	110326	Tas1r1	taste receptor, type 1, member 1	3.62592	6.53157	9.54149e-07
ILMN_2691298	11	94521163	94064	Mrpl27	mitochondrial ribosomal protein L27	-3.62579	6.73964	4.82058e-06
ILMN_3026210	3	58420429	545527	Fam194a	family with sequence similarity 194, member A	3.62559	9.5834	9.54149e-07
ILMN_1221146	5	38130625	231162	Cytl1	cytokine-like 1	3.62486	6.56196	2.72345e-06
ILMN_3004065	15	82144658	74716	Wbp2nl	WBP2 N-terminal like	3.62241	7.58758	2.41625e-05
ILMN_1242359	X	54051172	320923	Mtap7d3	MAP7 domain containing 3	3.62077	6.54774	1.18241e-06
ILMN_3160574	6	149099145	320204	4833442J19Rik	RIKEN cDNA 4833442J19 gene	3.61907	6.46001	9.54149e-07
ILMN_1216920	16	27438463	67501	Ccdc50	coiled-coil domain containing 50	3.61821	10.0657	1.97873e-06
ILMN_2651496	2	158462408	109275	Actr5	ARP5 actin-related protein 5 homolog (yeast)	-3.61463	6.67056	1.90001e-06
ILMN_2532572	X	146770392	NA	AK015451	NA	3.61463	7.23481	2.46414e-06
ILMN_2956614	4	43998122	442829	Ccin	calicin	3.61377	7.31819	1.73581e-05
ILMN_1232624	16	4220047	NA	4930455F16Rik	RIKEN cDNA 4930455F16 gene	3.61318	7.30167	2.59419e-06
ILMN_1213645	7	134237275	101602	AI467606	expressed sequence AI467606	-3.61152	7.01681	1.87225e-06
ILMN_3099758	5	53158877	67073	Pi4k2b	phosphatidylinositol 4-kinase type 2 beta	3.60759	9.05233	4.72815e-06
ILMN_1237057	10	60391248	NA	Pldi	polymorphic derived intron containing	3.60716	6.52191	9.54149e-07
ILMN_1243715	12	106109547	NA	AK015114	NA	3.60674	6.76891	1.57896e-06
ILMN_2941972	8	126571983	382038	Urb2	URB2 ribosome biogenesis 2 homolog (S. cerevisiae)	-3.60643	7.62184	9.54149e-07
ILMN_1241746	4	39398116	75471	1700009N14Rik	RIKEN cDNA 1700009N14 gene	3.60581	10.082	0.000110505
ILMN_2473674	3	97727125	20333	Sec22b	NA	-3.60578	8.2681	1.5189e-06
ILMN_2480125	15	82124851	24050	2012-09-03	NA	3.60437	6.51586	1.19452e-06
ILMN_2614351	15	82944800	68607	Serhl	serine hydrolase-like	3.59704	6.67739	1.97873e-06
ILMN_2971964	12	82520887	11498	Adam4	a disintegrin and metallopeptidase domain 4	3.59702	7.19551	1.22347e-06
ILMN_2595132	4	138125248	75718	Vwa5b1	von Willebrand factor A domain containing 5B1	3.59699	6.54501	2.87254e-06
ILMN_1217148	12	114194032	NA	AK018324	NA	-3.59692	6.69004	2.79272e-06
ILMN_1237880	15	71292951	70363	Fam135b	family with sequence similarity 135, member B	3.59635	6.15413	9.54149e-07
ILMN_2532420	7	52675670	100040019	AK138425	NA	3.59584	6.4719	9.54149e-07
ILMN_2867158	X	120256513	73061	3110007F17Rik	RIKEN cDNA 3110007F17 gene	3.59472	7.05528	1.70014e-06
ILMN_2671436	6	120274955	67200	Ccdc77	coiled-coil domain containing 77	-3.59396	8.00615	3.07002e-06
ILMN_1242853	17	89036332	77057	Ston1	stonin 1	3.59385	6.89241	3.85598e-06
ILMN_2647023	19	53323912	NA	1700001K23Rik	RIKEN cDNA 1700001K23 gene	3.59249	6.31388	9.54149e-07
ILMN_2691901	9	107834404	67722	4921517D21Rik	RIKEN cDNA 4921517D21 gene	3.5924	9.21306	2.69886e-05
ILMN_2788707	14	33189695	67085	1700024G13Rik	RIKEN cDNA 1700024G13 gene	3.5897	8.54414	1.63738e-06
ILMN_1247543	4	116309195	58810	Akr1a4	aldo-keto reductase family 1, member A1 (aldehyde reductase)	-3.58964	8.25786	4.5244e-06
ILMN_2593058	X	83292278	73495	1700072E05Rik	RIKEN cDNA 1700072E05 gene	3.58921	6.47961	1.89428e-06
ILMN_2619340	5	15375960	NA	AK015844	NA	3.58849	6.76226	1.08805e-06
ILMN_2848588	17	8519886	106489	Sft2d1	SFT2 domain containing 1	-3.58848	7.17916	2.76579e-06
ILMN_1245666	15	78208880	73376	1700061J05Rik	RIKEN cDNA 1700061J05 gene	3.58617	7.79506	9.23866e-05
ILMN_1241241	8	13551669	66501	1700029H14Rik	RIKEN cDNA 1700029H14 gene	3.58609	9.64769	6.09864e-05
ILMN_2664702	15	98086550	70069	H1fnt	H1 histone family, member N, testis-specific	3.58453	9.25089	3.3194e-05
ILMN_2631903	7	25118298	69301	1700008P20Rik	RIKEN cDNA 1700008P20 gene	3.58417	9.9406	2.99142e-06
ILMN_2767852	X	8683133	NA	AK015052	RIKEN cDNA 4930402K13 gene	3.57969	6.57566	9.59138e-07
ILMN_2735905	9	54852900	110835	Chrna5	cholinergic receptor, nicotinic, alpha polypeptide 5	3.57954	6.11055	1.05018e-06
ILMN_1225264	5	31356340	381629	0610007C21Rik	RIKEN cDNA 0610007C21 gene	-3.57904	6.77065	1.37013e-06
ILMN_2641050	7	17459636	NA	AK033866	RIKEN cDNA 9330104G04 gene	3.57877	6.31704	1.00972e-06
ILMN_1249785	11	88589712	NA	C030037D09Rik	RIKEN cDNA C030037D09 gene	3.57705	7.80694	1.08578e-06
ILMN_2441635	2	163879998	67145	Tomm34	translocase of outer mitochondrial membrane 34	-3.57637	7.79007	1.23431e-06
ILMN_3104915	6	41262186	103964	Try5	trypsin 5	3.5758	6.14984	9.54149e-07
ILMN_3052870	10	57365685	18768	Pkib	protein kinase inhibitor beta, cAMP dependent, testis specific	3.57524	8.18534	4.27254e-05
ILMN_2726615	19	11348678	269063	Ms4a5	membrane-spanning 4-domains, subfamily A, member 5	3.57456	9.32027	3.94808e-05
ILMN_2470039	2	163292161	228859	BC090994	NA	-3.57453	6.51925	9.54149e-07
ILMN_2709478	X	156404337	58194	Sh3kbp1	SH3-domain kinase binding protein 1	3.57306	7.19358	7.10907e-06
ILMN_2668942	2	35209868	75859	4930568D16Rik	RIKEN cDNA 4930568D16 gene	3.57177	6.65748	9.54149e-07
ILMN_2628318	1	46077260	NA	EG212225	sperm motility kinase W	3.57149	6.66521	8.45878e-06
ILMN_2424866	1	183085997	98417	Cnih4	cornichon homolog 4 (Drosophila)	-3.57124	7.78479	1.73332e-06
ILMN_1225165	4	117430612	75753	Klf17	Kruppel-like factor 17	3.56882	6.14905	1.59624e-06
ILMN_2695306	9	77929756	71538	Fbxo9	f-box protein 9	-3.56546	7.92021	3.40083e-06
ILMN_1242117	11	61115726	380701	Slc47a2	solute carrier family 47, member 2	-3.56506	8.21113	8.53181e-06
ILMN_2740115	18	64431431	20451	St8sia3	ST8 alpha-N-acetyl-neuraminide alpha-2,8-sialyltransferase 3	3.56375	6.93128	2.5008e-06
ILMN_2593034	15	10909246	81799	C1qtnf3	C1q and tumor necrosis factor related protein 3	3.56354	6.36052	1.0379e-06
ILMN_2893081	18	74441957	17190	Mbd1	methyl-CpG binding domain protein 1	-3.56114	7.57235	9.54149e-07
ILMN_2687071	11	82619367	67338	Rffl	ring finger and FYVE like domain containing protein	3.5561	8.68313	4.35241e-06
ILMN_2712169	13	59843340	NA	AK005974	NA	3.55586	6.73464	1.75304e-06
ILMN_1243985	4	115452561	75173	4930544O15Rik	RIKEN cDNA 4930544O15 gene	3.55571	6.79972	4.33951e-06
ILMN_2636548	9	27209201	75469	Spata19	spermatogenesis associated 19	3.5545	11.7968	6.71252e-05
ILMN_2671601	14	30788091	80795	Selk	selenoprotein K	-3.55444	6.47047	9.54149e-07
ILMN_2993567	3	146309315	75015	4930503B20Rik	RIKEN cDNA 4930503B20 gene	3.5524	10.1574	7.03037e-05
ILMN_2664950	13	48897497	18676	Phf2	PHD finger protein 2	-3.55178	8.92395	1.75376e-06
ILMN_2671214	17	89044809	77057	Ston1	stonin 1	3.54941	6.72348	1.3664e-06
ILMN_2588319	11	18968535	NA	AK016692	NA	3.5491	6.45594	9.54149e-07
ILMN_2726174	1	193446218	77065	Ints7	NA	-3.54839	7.57488	9.54149e-07
ILMN_2450328	13	67591382	238693	Zfp58	zinc finger protein 58	3.5474	6.54082	1.3131e-06
ILMN_1254720	4	19550249	107568	Wwp1	WW domain containing E3 ubiquitin protein ligase 1	3.54677	8.14129	1.23577e-06
ILMN_2611234	7	31516950	14447	Gapdhs	glyceraldehyde-3-phosphate dehydrogenase, spermatogenic	3.54651	10.0275	6.51634e-05
ILMN_1216617	15	98662396	381022	Mll2	myeloid/lymphoid or mixed-lineage leukemia 2	-3.54467	7.3665	2.74089e-06
ILMN_3162452	4	11887874	381511	Pdp1	pyruvate dehyrogenase phosphatase catalytic subunit 1	3.54461	6.87604	1.59301e-06
ILMN_2881477	4	150421563	22319	Vamp3	vesicle-associated membrane protein 3	-3.5426	9.64718	1.49524e-06
ILMN_1243217	14	123319166	70551	Tmtc4	transmembrane and tetratricopeptide repeat containing 4	3.54229	6.70891	1.22886e-06
ILMN_2678394	X	9427214	385317	4930557A04Rik	RIKEN cDNA 4930557A04 gene	3.54207	7.85606	1.61529e-05
ILMN_1228970	14	70187034	246710	Rhobtb2	Rho-related BTB domain containing 2	3.5417	7.24	1.6057e-06
ILMN_2891646	13	21814191	319186	Hist1h2bm	histone cluster 1, H2bm	3.54148	8.51371	9.54149e-07
ILMN_1250210	6	49419141	77485	Stk31	serine threonine kinase 31	-3.54039	7.42573	7.2429e-06
ILMN_1230629	2	25649558	71103	Glt6d1	glycosyltransferase 6 domain containing 1	3.53908	7.25533	8.74208e-06
ILMN_2741322	3	107357017	67591	Ubl4b	ubiquitin-like 4B	3.53845	7.52459	5.97226e-05
ILMN_2790373	16	11074791	20621	Snn	stannin	3.53776	6.78608	6.5893e-06
ILMN_2738127	X	53573543	NA	1600025M17Rik	RIKEN cDNA 1600025M17 gene	3.53698	6.57182	1.06226e-06
ILMN_1251696	8	47932647	16363	Irf2	interferon regulatory factor 2	3.53571	6.68034	1.37969e-06
ILMN_2604643	5	135638321	27368	Tbl2	transducin (beta)-like 2	-3.53548	9.18326	1.13369e-06
ILMN_2853983	12	84370460	70127	Dpf3	D4, zinc and double PHD fingers, family 3	3.53405	7.38708	1.02209e-06
ILMN_2860804	16	32632436	22042	Tfrc	transferrin receptor	-3.53403	6.71447	3.61874e-06
ILMN_3008672	X	132038012	100040635	Gm15023	NA	3.53354	6.29189	9.59138e-07
ILMN_2885900	6	113364413	101100	Ttll3	tubulin tyrosine ligase-like family, member 3	3.53154	8.14345	1.13369e-06
ILMN_2547612	6	3517852	73288	Ccdc132	coiled-coil domain containing 132	3.53083	6.43099	1.37969e-06
ILMN_1218024	X	54486626	73341	Arhgef6	Rac/Cdc42 guanine nucleotide exchange factor (GEF) 6	3.53028	7.10532	9.96726e-06
ILMN_2675249	2	92293068	228368	Slc35c1	solute carrier family 35, member C1	-3.52878	6.54527	9.54149e-07
ILMN_2639308	6	70863231	74221	1700011F03Rik	RIKEN cDNA 1700011F03 gene	3.52706	8.76475	2.9063e-05
ILMN_1246636	12	97285181	69423	1700019M22Rik	RIKEN cDNA 1700019M22 gene	3.52681	8.19809	2.2688e-05
ILMN_1247385	5	144527762	NA	AK046914	NA	-3.52642	9.31788	9.54149e-07
ILMN_2652511	13	22135242	319183	Hist1h2bj	histone cluster 1, H2bj	3.52635	9.35364	4.03108e-06
ILMN_1232451	1	108290520	98432	Phlpp1	PH domain and leucine rich repeat protein phosphatase 1	3.52613	6.15029	1.18024e-06
ILMN_1250665	7	116667612	76954	St5	suppression of tumorigenicity 5	3.52528	9.43127	9.54149e-07
ILMN_1221298	6	121175974	53857	Tuba8	tubulin, alpha 8	3.5252	8.29743	5.06501e-05
ILMN_2928374	X	34795334	621852	Rhox3f	NA	3.52461	6.7083	3.81572e-06
ILMN_3033524	1	123397874	70829	Ccdc93	coiled-coil domain containing 93	3.52383	7.75338	1.05018e-06
ILMN_2600465	4	131911911	100169	Phactr4	phosphatase and actin regulator 4	-3.52346	7.97751	2.3198e-06
ILMN_3092673	5	31356894	381629	0610007C21Rik	RIKEN cDNA 0610007C21 gene	-3.52321	7.83593	7.7723e-06
ILMN_2562670	6	140601005	11569	Aebp2	AE binding protein 2	-3.52233	6.97892	9.54149e-07
ILMN_1252995	13	21879707	319188	Hist1h2bp	NA	3.52043	9.54334	8.15168e-06
ILMN_3128227	X	6655464	11643	Akap4	A kinase (PRKA) anchor protein 4	3.5198	9.98273	0.000159339
ILMN_2623208	X	104739041	NA	4933401B06Rik	GLE1 RNA export mediator pseudogene	3.51881	6.50067	9.54149e-07
ILMN_1245376	4	120209134	194219	Slfnl1	schlafen like 1	3.51688	9.70835	2.58249e-05
ILMN_1235481	11	109530759	19084	Prkar1a	protein kinase, cAMP dependent regulatory, type I, alpha	-3.51685	8.04813	9.54149e-07
ILMN_3161612	9	54754705	64602	Ireb2	iron responsive element binding protein 2	3.51595	8.61488	1.08622e-06
ILMN_1260057	1	174153843	27222	Atp1a4	ATPase, Na+/K+ transporting, alpha 4 polypeptide	3.51498	7.7237	1.29152e-06
ILMN_2597532	16	84955506	11820	App	amyloid beta (A4) precursor protein	3.51433	8.24071	5.4138e-06
ILMN_1243711	10	76757214	110532	Adarb1	adenosine deaminase, RNA-specific, B1	3.51373	7.34909	1.13369e-06
ILMN_2672033	10	59766137	22295	Cdh23	cadherin 23 (otocadherin)	3.51269	6.63746	1.76939e-05
ILMN_1221684	4	107757809	20280	Scp2	sterol carrier protein 2, liver	3.5111	6.32049	1.43146e-06
ILMN_2854888	X	13788524	385328	Gm5382	predicted gene 5382	3.5092	9.21715	2.92521e-05
ILMN_1247762	5	121129205	19415	Rasal1	RAS protein activator like 1 (GAP1 like)	3.5086	6.24281	2.24282e-06
ILMN_2995290	2	71101179	13427	Dync1i2	dynein cytoplasmic 1 intermediate chain 2	-3.50735	10.2231	9.59138e-07
ILMN_2684759	X	7451857	54644	Otud5	OTU domain containing 5	3.50409	6.61941	1.23577e-06
ILMN_1235447	17	74825768	268973	Nlrc4	NLR family, CARD domain containing 4	3.50313	6.43537	1.60379e-06
ILMN_3112922	11	102057552	15184	Hdac5	histone deacetylase 5	3.50286	9.11179	9.59138e-07
ILMN_1221589	2	126603543	75083	Usp50	NA	3.50274	6.74086	1.73332e-06
ILMN_1256488	6	148128760	67456	Ergic2	ERGIC and golgi 2	-3.50216	7.0648	5.47356e-06
ILMN_2720180	8	109711158	66427	Cyb5b	cytochrome b5 type B	-3.49952	8.36374	3.40866e-06
ILMN_2968907	9	64152178	66131	Tipin	timeless interacting protein	3.49913	9.06943	1.10473e-06
ILMN_2855371	7	51200443	NA	Klk1b7-ps	kallikrein 1-related peptidase b7, pseudogene	3.49902	6.60884	1.13369e-06
ILMN_2651010	10	60643124	65971	Tbata	thymus, brain and testes associated	3.49747	6.8897	1.60379e-06
ILMN_2846457	X	113591764	382239	Cpxcr1	CPX chromosome region, candidate 1	3.49625	6.44337	1.05094e-06
ILMN_2437470	6	87041849	14583	Gfpt1	glutamine fructose-6-phosphate transaminase 1	-3.49353	8.7196	1.73326e-05
ILMN_2667346	2	151935522	76650	Srxn1	sulfiredoxin 1 homolog (S. cerevisiae)	3.49137	6.48442	1.19452e-06
ILMN_1213549	3	90041553	78284	Creb3l4	cAMP responsive element binding protein 3-like 4	3.49094	10.4139	9.54149e-07
ILMN_2775655	11	88696455	11640	Akap1	A kinase (PRKA) anchor protein 1	3.49002	8.30684	1.69007e-05
ILMN_1239447	4	46408720	93966	Hemgn	hemogen	3.48924	7.12017	4.16545e-06
ILMN_2687156	17	80583689	319625	Galm	galactose mutarotase	3.48796	6.8722	2.36111e-06
ILMN_2551891	17	57017169	78625	1700061G19Rik	NA	3.48747	6.47672	4.81499e-06
ILMN_2677422	6	134388012	66813	Bcl2l14	BCL2-like 14 (apoptosis facilitator)	3.48612	7.56598	5.13804e-06
ILMN_2632536	2	92223696	75641	1700029I15Rik	RIKEN cDNA 1700029I15 gene	3.48406	9.18718	1.14744e-06
ILMN_2611098	15	100042492	239667	Dip2b	DIP2 disco-interacting protein 2 homolog B (Drosophila)	3.48154	6.38871	5.17654e-06
ILMN_2448322	19	8815336	74307	1700092M07Rik	RIKEN cDNA 1700092M07 gene	3.48138	7.53829	3.05643e-06
ILMN_2711948	8	124405178	20539	Slc7a5	solute carrier family 7 (cationic amino acid transporter, y+ system), member 5	-3.47622	9.43525	5.92472e-06
ILMN_2829203	5	135767832	94244	Fkbp6	FK506 binding protein 6	-3.47442	6.76527	9.54149e-07
ILMN_2908070	15	85706830	29870	Gtse1	G two S phase expressed protein 1	-3.47435	7.40583	6.32698e-06
ILMN_2687628	8	23287395	80986	Ckap2	cytoskeleton associated protein 2	-3.47279	6.56063	9.54149e-07
ILMN_2759983	4	133686029	70012	Ccdc21	coiled-coil domain containing 21	-3.47086	7.75603	2.24282e-06
ILMN_3162214	15	74649563	15202	Hemt1	hematopoietic cell transcript 1	-3.47044	7.69764	2.0903e-06
ILMN_3094043	9	95461957	75552	Paqr9	progestin and adipoQ receptor family member IX	3.47039	7.13466	1.1073e-06
ILMN_2750053	2	90280029	19271	Ptprj	protein tyrosine phosphatase, receptor type, J	3.46947	6.16468	3.18957e-06
ILMN_1250052	8	35894644	21951	Tnks	tankyrase, TRF1-interacting ankyrin-related ADP-ribose polymerase	3.46851	8.53529	2.3772e-06
ILMN_2647170	15	82944866	68607	Serhl	serine hydrolase-like	3.4681	6.41475	1.3664e-06
ILMN_2741149	4	127937473	69317	Hmgb4	high-mobility group box 4	3.46715	9.41506	7.56887e-05
ILMN_1240442	X	9424559	67334	1700054O13Rik	RIKEN cDNA 1700054O13 gene	3.46676	8.90755	1.40436e-05
ILMN_1254302	2	151335330	386649	Nsfl1c	NSFL1 (p97) cofactor (p47)	-3.466	7.65778	5.55063e-06
ILMN_1235918	1	163872414	75368	4930558K02Rik	RIKEN cDNA 4930558K02 gene	3.46568	8.77817	1.51125e-06
ILMN_2774662	8	93636437	19651	Rbl2	retinoblastoma-like 2	3.46359	6.63926	3.45422e-06
ILMN_1254167	19	29039493	74411	Ppapdc2	phosphatidic acid phosphatase type 2 domain containing 2	3.46317	7.9046	3.82878e-05
ILMN_2644061	11	74722509	27364	Srr	serine racemase	3.46186	7.98224	1.66428e-06
ILMN_2804407	X	8861160	76383	1700012L04Rik	RIKEN cDNA 1700012L04 gene	3.46001	9.67133	0.000168878
ILMN_1219820	10	87785745	71712	Dram1	DNA-damage regulated autophagy modulator 1	3.45941	6.86281	7.53727e-06
ILMN_2704802	9	58207551	74286	Tbc1d21	NA	3.45936	7.01673	1.28592e-05
ILMN_1241150	17	72199393	78785	Clip4	CAP-GLY domain containing linker protein family, member 4	3.45241	10.5925	5.16779e-06
ILMN_2613068	6	104813152	53870	Cntn6	contactin 6	3.45239	6.62796	6.85501e-06
ILMN_2622671	8	47620132	14081	Acsl1	acyl-CoA synthetase long-chain family member 1	3.45134	6.79893	1.37969e-06
ILMN_2482672	1	64835898	241075	Plekhm3	pleckstrin homology domain containing, family M, member 3	-3.4481	6.45244	1.73133e-06
ILMN_2881312	9	57876607	382077	Ccdc33	coiled-coil domain containing 33	3.44726	8.66214	1.25664e-06
ILMN_2672924	19	27842929	19726	Rfx3	regulatory factor X, 3 (influences HLA class II expression)	3.44636	6.84634	9.54149e-07
ILMN_2607572	2	164296689	73603	Trp53tg5	transformation related protein 53 target 5	3.44454	8.17137	2.30471e-05
ILMN_1253322	6	83720471	21766	Tex261	testis expressed gene 261	-3.4436	7.12106	1.25664e-06
ILMN_1248124	9	50927438	56057	Btg4	B cell translocation gene 4	3.44327	7.23646	1.46238e-06
ILMN_2946440	13	55421492	19336	Rab24	RAB24, member RAS oncogene family	-3.44276	7.11065	2.18903e-06
ILMN_2982288	6	23598922	386611	Rnf133	ring finger protein 133	3.44157	9.24675	4.81521e-05
ILMN_2692110	8	13377610	21781	Tfdp1	transcription factor Dp 1	-3.43899	7.80311	1.79255e-06
ILMN_2447121	9	97250037	78911	Trim42	tripartite motif-containing 42	3.43825	7.59082	1.84214e-06
ILMN_2617468	2	119179972	69065	Chac1	ChaC, cation transport regulator-like 1 (E. coli)	3.43771	6.04838	9.54149e-07
ILMN_2690873	17	24562379	19826	Rnps1	ribonucleic acid binding protein S1	-3.43613	7.75177	3.71044e-06
ILMN_2431657	10	118636598	71902	Cand1	cullin associated and neddylation disassociated 1	-3.4352	6.23166	9.54149e-07
ILMN_2693868	2	44241988	76117	Arhgap15	Rho GTPase activating protein 15	3.43517	6.17701	1.02808e-06
ILMN_3105802	7	48544884	434172	Gm5592	predicted gene 5592	3.43461	6.08615	9.54149e-07
ILMN_3163241	4	153409859	381580	Ccdc27	coiled-coil domain containing 27	3.43384	6.28948	1.25263e-06
ILMN_2644068	14	76932685	72661	Serp2	stress-associated endoplasmic reticulum protein family member 2	3.43339	6.44143	1.58234e-06
ILMN_2618221	14	70580742	20410	Sorbs3	sorbin and SH3 domain containing 3	3.43319	6.70676	1.13601e-06
ILMN_3139103	3	89143807	11490	Adam15	a disintegrin and metallopeptidase domain 15 (metargidin)	3.42991	6.33283	1.5175e-06
ILMN_2692573	5	16984481	70935	Speer4f	NA	3.42958	6.21394	9.54149e-07
ILMN_2937282	X	109738380	245595	Zfp711	zinc finger protein 711	3.42825	6.18145	9.54149e-07
ILMN_2985579	10	5891883	73419	1700052N19Rik	RIKEN cDNA 1700052N19 gene	-3.42484	9.81197	9.54149e-07
ILMN_2615928	1	193724627	NA	1700034H15Rik	RIKEN cDNA 1700034H15 gene	3.42386	7.0656	5.49647e-06
ILMN_2619718	10	17944718	215814	Ccdc28a	coiled-coil domain containing 28A	3.42306	7.6589	2.36522e-06
ILMN_2608574	7	72842671	68634	Tm2d3	TM2 domain containing 3	-3.42225	6.58582	2.54252e-06
ILMN_1232095	12	56970460	52592	Brms1l	breast cancer metastasis-suppressor 1-like	-3.41835	6.41101	1.1073e-06
ILMN_2682333	5	122558115	330188	Ccdc63	coiled-coil domain containing 63	3.41816	7.04326	4.09555e-06
ILMN_1223724	4	151764197	269610	Chd5	chromodomain helicase DNA binding protein 5	3.41779	7.53836	9.54149e-07
ILMN_2719202	13	23665996	319180	Hist1h2bf	histone cluster 1, H2bf	3.41728	8.76417	2.65644e-06
ILMN_1247518	X	104739040	NA	4933401B06Rik	GLE1 RNA export mediator pseudogene	3.41514	6.55651	1.37969e-06
ILMN_1227914	8	47557612	14081	Acsl1	NA	3.41498	6.84431	1.23577e-06
ILMN_2630428	X	66022249	207854	Fmr1nb	fragile X mental retardation 1 neighbor	3.41465	7.02423	3.27992e-06
ILMN_2717749	2	79705263	18573	Pde1a	phosphodiesterase 1A, calmodulin-dependent	3.41456	10.1444	1.58599e-06
ILMN_2465905	18	77870471	NA	AK009215	NA	-3.4144	6.73569	9.54149e-07
ILMN_2769052	5	129261278	57749	Piwil1	piwi-like homolog 1 (Drosophila)	-3.41407	11.9704	1.29922e-06
ILMN_2654197	5	36851011	100855	Tbc1d14	TBC1 domain family, member 14	3.41393	7.54117	2.64574e-06
ILMN_1241270	19	16030316	208518	Cep78	centrosomal protein 78	-3.41392	7.06319	1.74741e-05
ILMN_2522750	15	27660727	223435	Trio	triple functional domain (PTPRF interacting)	-3.41369	6.44046	1.25263e-06
ILMN_2739956	17	4044794	75815	4930470H14Rik	NA	3.41362	6.1172	4.55464e-05
ILMN_1232487	2	140661142	NA	AK045769	NA	-3.41216	6.22492	5.80234e-06
ILMN_1222286	4	147120098	321022	Cdv3	NA	3.412	9.61501	5.80477e-06
ILMN_1248190	12	87154329	217721	Mfsd7c	major facilitator superfamily domain containing 7C	3.4106	6.59015	1.25263e-06
ILMN_2584173	17	31011223	NA	AK077156	NA	3.41037	6.51032	5.53145e-06
ILMN_2655785	13	22128074	319184	Hist1h2bk	histone cluster 1, H2bk	3.41023	9.30604	2.2738e-06
ILMN_1215840	X	105066689	213449	Fam46d	family with sequence similarity 46, member D	3.40647	6.37068	1.25075e-06
ILMN_2654679	14	7915822	100042149	Gm3696	NA	3.40504	6.20214	2.59419e-06
ILMN_1225919	17	56650720	20834	Znrf4	zinc and ring finger 4	3.40485	10.8873	8.94123e-05
ILMN_2705097	10	13282717	66757	Adat2	adenosine deaminase, tRNA-specific 2, TAD2 homolog (S. cerevisiae)	3.40485	9.68625	3.15755e-05
ILMN_2505047	1	168325196	71592	Pogk	pogo transposable element with KRAB domain	-3.40385	6.62492	1.95768e-06
ILMN_2666312	4	141170234	213989	Tmem82	transmembrane protein 82	3.40313	6.58167	2.96886e-06
ILMN_3125369	14	3227223	320333	D830030K20Rik	NA	3.40276	6.90076	2.41766e-06
ILMN_2971946	6	56652090	66373	Lsm5	LSM5 homolog, U6 small nuclear RNA associated (S. cerevisiae)	-3.40274	6.90075	4.93196e-06
ILMN_3154820	7	116667458	76954	St5	suppression of tumorigenicity 5	3.40186	9.88981	1.02094e-06
ILMN_2452440	5	108537530	17765	Mtf2	metal response element binding transcription factor 2	-3.40184	6.83032	4.40394e-06
ILMN_1251894	14	118412277	13190	Dct	dopachrome tautomerase	3.40154	6.01781	9.54149e-07
ILMN_2935909	7	52248209	75736	Bcl2l12	BCL2-like 12 (proline rich)	-3.39881	7.77487	2.0867e-06
ILMN_3098994	3	58428922	545527	Fam194a	family with sequence similarity 194, member A	3.39842	7.7627	9.54149e-07
ILMN_2776850	11	67498390	14457	Gas7	growth arrest specific 7	3.39677	6.28793	2.49255e-06
ILMN_2755507	9	106404443	74267	Iqcf1	IQ motif containing F1	3.39421	9.96623	0.000149879
ILMN_1238497	5	124029310	56430	Clip1	CAP-GLY domain containing linker protein 1	3.39262	9.58767	1.13369e-06
ILMN_1255849	7	56082491	243983	Zdhhc13	zinc finger, DHHC domain containing 13	-3.39	7.65822	1.01056e-05
ILMN_1249775	4	107545237	16975	Lrp8	low density lipoprotein receptor-related protein 8, apolipoprotein e receptor	3.38709	6.54743	1.47432e-06
ILMN_2591135	3	104585564	71887	Ppm1j	protein phosphatase 1J	3.38484	6.13376	2.03993e-06
ILMN_1253943	4	154269271	27390	Mmel1	membrane metallo-endopeptidase-like 1	3.38418	7.6366	2.34909e-05
ILMN_2601928	7	17546682	71691	Pnmal1	PNMA-like 1	-3.38333	6.82296	1.90464e-06
ILMN_2673385	17	6044178	20975	Synj2	synaptojanin 2	3.38289	7.50842	2.06194e-06
ILMN_2941033	11	23762966	216578	Papolg	poly(A) polymerase gamma	-3.38274	6.45173	9.54149e-07
ILMN_2619044	6	120959021	194401	Mical3	microtubule associated monoxygenase, calponin and LIM domain containing 3	3.37931	8.8269	2.64831e-05
ILMN_1254994	11	54938491	215332	Slc36a3	solute carrier family 36 (proton/amino acid symporter), member 3	3.37893	7.59006	1.1003e-06
ILMN_1246452	12	81436913	320808	Dcaf5	DDB1 and CUL4 associated factor 5	-3.37765	7.82691	9.54149e-07
ILMN_1236161	X	71614811	214601	Slc10a3	solute carrier family 10 (sodium/bile acid cotransporter family), member 3	3.37759	6.13336	9.54149e-07
ILMN_2722583	X	7731880	209815	Tbc1d25	TBC1 domain family, member 25	3.37713	6.23467	9.54149e-07
ILMN_2885394	2	118058654	71313	Fsip1	fibrous sheath-interacting protein 1	3.37526	9.3765	1.11251e-06
ILMN_1238782	16	38812514	74663	4930435E12Rik	RIKEN cDNA 4930435E12 gene	3.37182	7.3148	4.88678e-05
ILMN_2651280	4	102903153	70941	4921539E11Rik	RIKEN cDNA 4921539E11 gene	3.37098	9.22977	1.80631e-06
ILMN_1229341	4	144008381	69364	1700012P22Rik	RIKEN cDNA 1700012P22 gene	3.37075	8.35322	1.45188e-06
ILMN_2616736	X	135715419	71248	4933428M09Rik	NA	3.36978	6.22978	9.54149e-07
ILMN_2648949	11	106147000	75870	Tcam1	NA	-3.36948	6.79647	2.27459e-05
ILMN_2721789	16	33663337	171286	Slc12a8	solute carrier family 12 (potassium/chloride transporters), member 8	3.36491	6.31798	1.70253e-06
ILMN_2617673	18	52823302	78414	1700034E13Rik	RIKEN cDNA 1700034E13 gene	3.36426	9.90349	8.39141e-05
ILMN_2889313	6	142959812	74741	5730419I09Rik	RIKEN cDNA 5730419I09 gene	-3.36217	6.33353	1.03476e-06
ILMN_1252016	7	86505482	54608	Abhd2	abhydrolase domain containing 2	3.35976	7.02177	9.54149e-07
ILMN_2757408	6	24750847	20690	Spam1	sperm adhesion molecule 1	3.35791	6.03582	9.76832e-07
ILMN_2675587	11	44268679	79560	Ublcp1	ubiquitin-like domain containing CTD phosphatase 1	-3.35772	6.59836	3.50169e-06
ILMN_2435451	4	141233644	68817	Ddi2	NA	-3.35741	7.63544	9.0674e-06
ILMN_2675523	14	76161929	67554	Slc25a30	solute carrier family 25, member 30	3.35609	6.35545	1.8695e-06
ILMN_2629544	X	90428757	69357	Rp23-438h3.2	cDNA sequence BC061195	3.35531	7.79847	8.49809e-06
ILMN_2744628	5	135377774	76629	Wbscr28	Williams-Beuren syndrome chromosome region 28 (human)	3.35363	6.51563	1.41025e-06
ILMN_1253317	19	53065701	170750	Xpnpep1	X-prolyl aminopeptidase (aminopeptidase P) 1, soluble	3.35288	10.07	9.54149e-07
ILMN_1233917	11	54640436	75530	Lyrm7	NA	3.35265	8.27211	9.54149e-07
ILMN_1213566	2	65932916	NA	AK087219	NA	-3.35081	6.41504	4.34836e-06
ILMN_1247113	11	82713437	78919	Fndc8	fibronectin type III domain containing 8	3.34945	7.38491	5.5986e-05
ILMN_1218471	15	82122180	24050	2012-09-03	septin 3	3.34818	6.17538	1.6057e-06
ILMN_2732998	3	57305686	97064	Wwtr1	WW domain containing transcription regulator 1	3.34774	6.82635	9.49302e-06
ILMN_2773339	X	6655449	11643	Akap4	A kinase (PRKA) anchor protein 4	3.34739	10.4765	7.74895e-05
ILMN_2762019	14	25129004	105418	E330034G19Rik	RIKEN cDNA E330034G19 gene	3.3467	6.14292	9.54149e-07
ILMN_1222873	14	119312353	66573	Dzip1	NA	3.34494	6.27732	2.54968e-06
ILMN_1230777	5	31356898	381629	0610007C21Rik	RIKEN cDNA 0610007C21 gene	-3.3421	7.25155	1.96949e-06
ILMN_2775885	17	87832953	12314	Calm2	calmodulin 2	-3.34187	7.61301	9.49429e-06
ILMN_2551612	15	81073319	78102	BC038155	RIKEN cDNA 8430426J06 gene	3.34141	6.7576	1.73332e-06
ILMN_2600508	5	125023098	209354	Eif2b1	eukaryotic translation initiation factor 2B, subunit 1 (alpha)	-3.33958	7.75182	4.32313e-06
ILMN_2655410	6	90255128	243535	BC048671	cDNA sequence BC048671	3.33855	6.72623	4.46158e-06
ILMN_1221195	1	87921147	70060	Spata3	spermatogenesis associated 3	3.33685	8.67754	1.75512e-05
ILMN_2615917	11	121009336	73679	Tex19.1	testis expressed gene 19.1	-3.33619	6.56204	5.8814e-06
ILMN_1230112	5	123489266	74890	Morn3	NA	3.33275	6.47277	1.89322e-06
ILMN_2946726	6	47882553	232784	Zfp212	Zinc finger protein 212	-3.33243	9.32492	9.54149e-07
ILMN_1254958	4	155500134	230996	9430015G10Rik	RIKEN cDNA 9430015G10 gene	-3.33148	6.51779	5.05941e-05
ILMN_2638186	17	47840978	107971	Frs3	fibroblast growth factor receptor substrate 3	-3.3283	7.16314	2.85632e-05
ILMN_2785104	17	80599790	225027	Sfrs7	serine/arginine-rich splicing factor 7	-3.32719	6.52372	9.54149e-07
ILMN_2593888	16	38228792	56637	Gsk3b	glycogen synthase kinase 3 beta	3.32636	8.56354	9.54149e-07
ILMN_1213786	5	124701221	269702	Mphosph9	M-phase phosphoprotein 9	-3.32566	8.11199	9.54149e-07
ILMN_2554549	10	75295967	14872	Gstt2	NA	-3.32502	7.06832	2.01138e-06
ILMN_1252650	5	24503889	70258	AK005363	NA	3.32462	6.52178	1.36909e-06
ILMN_2430229	10	7432531	16798	Lats1	large tumor suppressor	3.32413	6.50618	1.2473e-06
ILMN_2605740	9	21078461	215194	Kri1	KRI1 homolog (S. cerevisiae)	-3.32373	6.65356	2.05446e-06
ILMN_2981082	X	8421180	625480	Gm6592	predicted gene 6592	3.32346	6.17377	9.54149e-07
ILMN_1232147	X	73512764	238829	Gm4937	predicted gene 4937	3.32194	6.19294	1.05018e-06
ILMN_1235441	7	52213343	22116	Tsks	testis-specific serine kinase substrate	3.31921	10.8006	2.80932e-05
ILMN_2705361	5	104419489	114664	Hsd17b11	hydroxysteroid (17-beta) dehydrogenase 11	3.31919	6.03484	1.70014e-06
ILMN_2700833	11	113553062	276852	D11Wsu47e	DNA segment, Chr 11, Wayne State University 47, expressed	3.31884	8.78932	1.97873e-06
ILMN_2768831	8	89248070	20437	Siah1a	seven in absentia 1A	-3.3182	7.35364	1.97873e-06
ILMN_2473727	10	20031018	NA	AK016707	NA	-3.31741	7.84791	1.41347e-06
ILMN_1238044	9	15365670	234964	Ccdc67	coiled-coil domain containing 67	3.31669	7.52632	1.54166e-06
ILMN_2975856	5	147021183	74132	Rnf6	ring finger protein (C3H2C3 type) 6	-3.31636	8.84278	1.19882e-06
ILMN_1243563	9	21078462	215194	Kri1	KRI1 homolog (S. cerevisiae)	-3.31614	6.37708	1.05018e-06
ILMN_1229553	3	101264576	78908	Igsf3	immunoglobulin superfamily, member 3	3.31604	6.48848	1.37765e-05
ILMN_2575815	5	36493268	NA	AK047881	NA	3.31599	6.63971	2.75151e-06
ILMN_2900962	1	17154189	14545	Gdap1	ganglioside-induced differentiation-associated-protein 1	3.31473	6.17054	3.1764e-06
ILMN_3128535	14	47721611	74480	Samd4	sterile alpha motif domain containing 4	3.31436	6.1348	1.62072e-05
ILMN_2942276	4	136105097	269593	Luzp1	leucine zipper protein 1	3.31367	7.30932	6.33881e-06
ILMN_1243862	7	4724863	16156	Il11	interleukin 11	3.30893	6.1596	2.77849e-06
ILMN_2620583	12	114312520	217893	Pacs2	phosphofurin acidic cluster sorting protein 2	3.30868	7.67748	1.10473e-06
ILMN_2991574	10	70020088	71721	Fam13c	family with sequence similarity 13, member C	-3.30845	6.14102	1.01697e-06
ILMN_1218486	1	52626911	227091	Gm553	NA	3.30692	6.7525	3.65581e-06
ILMN_3153207	X	35784145	16784	Lamp2	lysosomal-associated membrane protein 2	3.30666	6.90723	2.18903e-06
ILMN_2757607	9	61264532	21887	Tle3	transducin-like enhancer of split 3, homolog of Drosophila E(spl)	3.30269	6.85844	2.5992e-06
ILMN_2445862	7	135335664	NA	AK007137	NA	3.30149	6.25531	9.54149e-07
ILMN_2712280	11	98442771	66612	Ormdl3	ORM1-like 3 (S. cerevisiae)	3.29982	7.51961	3.20007e-05
ILMN_2739645	17	37114707	76797	2410137M14Rik	RIKEN cDNA 2410137M14 gene	3.29744	6.30733	4.40124e-06
ILMN_1228349	12	4720187	20403	Itsn2	intersectin 2	3.29724	8.17076	1.57896e-06
ILMN_3133209	8	44710543	384813	Gm5346	predicted gene 5346	3.2954	6.49989	9.54149e-07
ILMN_2803156	X	14688127	67395	4930403L05Rik	protein phosphatase 1, regulatory (inhibitor) subunit 2, pseudogene 9	3.29526	6.52175	1.10473e-06
ILMN_2667647	18	40690582	383348	Kctd16	potassium channel tetramerisation domain containing 16	3.29418	6.55996	1.13601e-06
ILMN_2717045	X	151763011	53381	Prdx4	peroxiredoxin 4	3.29247	9.84472	4.15457e-05
ILMN_2675785	5	113117948	74376	Myo18b	myosin XVIIIb	3.29236	7.6302	4.95836e-06
ILMN_2881019	X	156411741	58194	Sh3kbp1	SH3-domain kinase binding protein 1	3.29164	5.99903	2.36365e-06
ILMN_1259277	8	108533908	71986	Ddx28	DEAD (Asp-Glu-Ala-Asp) box polypeptide 28	-3.28983	6.6866	4.67311e-06
ILMN_2888448	17	8449913	12458	Ccr6	chemokine (C-C motif) receptor 6	3.28928	6.42422	1.96949e-06
ILMN_2792485	14	19406237	218793	Ube2e2	ubiquitin-conjugating enzyme E2E 2 (UBC4/5 homolog, yeast)	-3.28901	7.10921	9.80295e-07
ILMN_2826235	5	105914946	433926	Lrrc8b	leucine rich repeat containing 8 family, member B	3.28901	8.57392	0.000164944
ILMN_1241864	11	58239201	69864	1810065E05Rik	RIKEN cDNA 1810065E05 gene	3.28798	6.78128	1.37969e-06
ILMN_2628258	19	6053573	74126	Syvn1	synovial apoptosis inhibitor 1, synoviolin	-3.2878	10.2038	2.35689e-06
ILMN_2663604	11	11700611	60530	Fignl1	fidgetin-like 1	-3.28777	9.05567	9.54149e-07
ILMN_2737101	5	69967079	67980	Gnpda2	glucosamine-6-phosphate deaminase 2	3.28771	9.39852	1.43841e-06
ILMN_2599618	X	133267679	56397	Morf4l2	mortality factor 4 like 2	3.28707	7.45897	1.73332e-06
ILMN_2652394	4	135559731	27224	Tceb3	transcription elongation factor B (SIII), polypeptide 3	-3.28331	7.67519	9.69413e-06
ILMN_2633854	11	4043702	216516	Ccdc157	coiled-coil domain containing 157	3.28158	6.64801	1.62399e-06
ILMN_2954265	9	107464369	56289	Rassf1	Ras association (RalGDS/AF-6) domain family member 1	-3.28054	9.16253	9.54149e-07
ILMN_1222022	1	165818349	16579	Kifap3	kinesin-associated protein 3	3.27961	8.99451	1.01697e-06
ILMN_3070389	14	4144118	545007	ENSMUSG00000068790	predicted gene 5796	3.27957	10.8793	9.83569e-07
ILMN_2771349	12	87165439	58520	0610007P14Rik	RIKEN cDNA 0610007P14 gene	-3.27889	6.43365	5.9236e-06
ILMN_1226178	4	117432930	75753	Klf17	Kruppel-like factor 17	3.27869	6.45334	1.50482e-06
ILMN_2703989	7	132473204	71208	AK017137	NA	-3.27826	7.17883	1.2369e-05
ILMN_2806188	7	56082322	243983	Zdhhc13	zinc finger, DHHC domain containing 13	-3.27747	7.42677	1.65025e-05
ILMN_2612108	5	30790893	73259	Cib4	calcium and integrin binding family member 4	3.2748	6.11776	9.54149e-07
ILMN_1251085	4	137842946	16559	Kif17	NA	3.27393	6.14497	1.85088e-06
ILMN_1233901	10	80317381	66094	Lsm7	LSM7 homolog, U6 small nuclear RNA associated (S. cerevisiae)	-3.27249	8.74649	1.0115e-06
ILMN_2999007	11	98694871	192160	Casc3	cancer susceptibility candidate 3	-3.2708	8.8903	2.68058e-06
ILMN_1220889	11	101437653	17966	Nbr1	neighbor of Brca1 gene 1	3.27068	8.49344	9.68765e-06
ILMN_2618910	19	58860354	67507	1700019N19Rik	RIKEN cDNA 1700019N19 gene	3.27045	8.73992	9.54149e-07
ILMN_2469320	8	11622611	NA	AK012053	NA	-3.27004	6.18242	1.33002e-06
ILMN_2628603	5	67447090	77569	Limch1	LIM and calponin homology domains 1	3.26656	6.05576	9.54149e-07
ILMN_2754377	2	79705238	18573	Pde1a	phosphodiesterase 1A, calmodulin-dependent	3.26451	9.391	1.13369e-06
ILMN_2704919	1	136870603	67196	Ube2t	ubiquitin-conjugating enzyme E2T (putative)	-3.26433	7.44556	0.000265368
ILMN_2591370	12	106011397	94040	Clmn	calmin	3.26206	7.56101	8.68008e-05
ILMN_1213483	11	59605410	216805	Flcn	folliculin	-3.26138	8.70565	9.00396e-06
ILMN_1242506	7	52984625	73813	Fam83e	family with sequence similarity 83, member E	3.26052	6.39379	9.59138e-07
ILMN_2591411	5	37138707	117197	Cno	cappuccino	-3.26046	7.49967	2.8678e-06
ILMN_2588832	8	108380704	59016	Thap11	THAP domain containing 11	-3.25953	6.43476	2.08716e-06
ILMN_2751239	1	87920988	70060	Spata3	spermatogenesis associated 3	3.25694	9.35893	5.41112e-05
ILMN_1227023	10	117601360	17245	Mdm1	transformed mouse 3T3 cell double minute 1	3.25608	7.43578	2.43593e-06
ILMN_1244385	7	31514906	14447	Gapdhs	glyceraldehyde-3-phosphate dehydrogenase, spermatogenic	3.25561	10.3701	8.70938e-05
ILMN_2651595	6	69327951	NA	abParts	NA	3.25435	6.28311	2.57586e-06
ILMN_2764019	13	99493581	218503	Fcho2	FCH domain only 2	-3.25254	6.34819	3.01197e-06
ILMN_2770040	14	118412035	13190	Dct	dopachrome tautomerase	3.25223	6.66983	2.5992e-06
ILMN_2903698	4	83111956	77634	AK171985	NA	3.25187	6.78813	8.94986e-06
ILMN_2822141	6	145164719	67636	Lyrm5	LYR motif containing 5	-3.25143	6.28788	1.95883e-06
ILMN_2877165	12	76815385	81535	Sgpp1	sphingosine-1-phosphate phosphatase 1	-3.25125	8.04408	1.09085e-05
ILMN_1241604	Y	635481	107868	Usp9y	ubiquitin specific peptidase 9, Y chromosome	3.25107	6.29954	9.54149e-07
ILMN_2871648	X	67799040	628053	Gm14725	predicted gene 14725	3.24981	6.62671	9.54149e-07
ILMN_1259450	10	22831378	14051	Eya4	eyes absent 4 homolog (Drosophila)	3.2497	7.59218	3.47881e-05
ILMN_3162224	7	97072074	67669	l7Rn6	lethal, Chr 7, Rinchik 6	3.24579	6.68496	1.13547e-06
ILMN_1245447	X	70983528	11666	Abcd1	ATP-binding cassette, sub-family D (ALD), member 1	3.24539	5.9862	9.54149e-07
ILMN_2920759	5	124029279	56430	Clip1	CAP-GLY domain containing linker protein 1	3.24531	9.40288	1.23577e-06
ILMN_2575413	8	11614403	102334	Ankrd10	ankyrin repeat domain 10	-3.24181	6.34594	1.26893e-06
ILMN_1260593	10	5891608	73419	1700052N19Rik	RIKEN cDNA 1700052N19 gene	-3.24001	9.64549	1.02209e-06
ILMN_2655175	11	62806407	66338	Cdrt4	CMT1A duplicated region transcript 4	3.23992	8.26759	0.000127942
ILMN_3161932	11	46221189	432552	Fam71b	family with sequence similarity 71, member B	3.23982	7.59197	1.96949e-06
ILMN_1241142	12	106010076	94040	Clmn	calmin	3.23931	8.4606	5.15798e-05
ILMN_2636718	19	46560365	24069	Sufu	suppressor of fused homolog (Drosophila)	3.23671	9.25472	3.75365e-06
ILMN_1239922	2	129997616	20638	Snrpb	small nuclear ribonucleoprotein B	-3.23664	9.32715	1.25263e-06
ILMN_2549193	9	57934208	382077	Ccdc33	NA	3.23657	6.07398	1.45188e-06
ILMN_2899578	14	75982701	67926	Spert	spermatid associated	3.23648	8.87823	0.000166507
ILMN_1212663	6	83719555	NA	AK208460	NA	-3.23461	6.14361	9.59138e-07
ILMN_1258520	12	36948081	71156	1700108M19Rik	RIKEN cDNA 1700108M19 gene	3.23392	6.3198	1.13601e-06
ILMN_2718716	15	90766066	16564	Kif21a	kinesin family member 21A	3.23278	7.13021	2.78603e-06
ILMN_2463006	6	41324241	22073	Prss3	NA	3.23179	7.03305	3.14224e-05
ILMN_2963762	6	41368490	386551	Gm5409	predicted pseudogene 5409	3.23149	6.42128	4.60986e-06
ILMN_1252063	18	34892890	12532	Cdc25c	cell division cycle 25 homolog C (S. pombe)	3.23147	6.76791	1.25263e-06
ILMN_2540648	7	131540590	628779	Hs3st4	NA	3.22921	6.39165	3.001e-06
ILMN_1239158	Y_random	54421962	100039753	LOC100039753	NA	3.22776	5.87969	1.57896e-06
ILMN_2612283	6	88156797	14461	Gata2	GATA binding protein 2	3.22765	6.06114	1.15039e-06
ILMN_2613659	18	80630946	67655	Ctdp1	CTD (carboxy-terminal domain, RNA polymerase II, polypeptide A) phosphatase, subunit 1	3.22628	8.60936	9.59138e-07
ILMN_2548754	1	33859487	98403	Zfp451	NA	3.22546	6.44002	1.87096e-06
ILMN_1219447	X	98599777	56364	Zmym3	zinc finger, MYM-type 3	3.22477	7.19783	1.23577e-06
ILMN_2688135	8	113527214	234733	Ddx19b	DEAD (Asp-Glu-Ala-Asp) box polypeptide 19b	-3.22198	9.68981	1.58599e-06
ILMN_1219231	11	88693624	11640	Akap1	A kinase (PRKA) anchor protein 1	3.22194	10.4499	0.000207634
ILMN_2776857	6	66490718	56150	Mad2l1	MAD2 mitotic arrest deficient-like 1 (yeast)	-3.22102	6.16922	1.05094e-06
ILMN_2664797	11	101437654	17966	Nbr1	neighbor of Brca1 gene 1	3.22026	8.19414	1.07979e-05
ILMN_1226708	4	102676852	67344	Tctex1d1	Tctex1 domain containing 1	3.21985	7.27584	1.73398e-06
ILMN_2728431	11	113588337	56699	Cdc42ep4	CDC42 effector protein (Rho GTPase binding) 4	-3.21739	8.94938	1.02209e-06
ILMN_1213404	6	6817197	13396	Dlx6	distal-less homeobox 6	3.21533	6.19978	8.46075e-06
ILMN_1221272	1	141494133	NA	AK015277	NA	3.21425	6.19462	1.37969e-06
ILMN_2778872	6	66490563	56150	Mad2l1	MAD2 mitotic arrest deficient-like 1 (yeast)	-3.21306	7.3493	9.83569e-07
ILMN_3146952	2	79705198	18573	Pde1a	phosphodiesterase 1A, calmodulin-dependent	3.2126	9.68667	1.11251e-06
ILMN_2881146	9	36443502	235973	A630095E13Rik	RIKEN cDNA A630095E13 gene	3.21075	6.1692	3.28684e-06
ILMN_1246506	X	87000064	245509	4932429P05Rik	RIKEN cDNA 4932429P05 gene	3.21	6.19094	9.54149e-07
ILMN_1252479	8	20016981	381598	Gm10348	NA	-3.20994	6.44559	0.000105549
ILMN_2447694	19	18936725	225997	Trpm6	transient receptor potential cation channel, subfamily M, member 6	3.20912	6.21009	1.3412e-06
ILMN_3009334	15	89203163	52683	Ncaph2	non-SMC condensin II complex, subunit H2	-3.20906	7.14902	1.367e-06
ILMN_2659160	11	102057865	15184	Hdac5	histone deacetylase 5	3.20798	7.9593	1.0115e-06
ILMN_1249991	16	46036011	84544	Cd96	CD96 antigen	3.2052	6.43517	1.90464e-06
ILMN_2597909	7	151662724	233977	Ppfia1	protein tyrosine phosphatase, receptor type, f polypeptide (PTPRF), interacting protein (liprin), alpha 1	-3.20301	7.34419	2.75154e-05
ILMN_2682826	6	128119818	NA	AK033854	RIKEN cDNA 9330102E08 gene	-3.20209	9.67701	9.54149e-07
ILMN_2416109	15	69064657	NA	AK016287	NA	3.20114	6.19417	3.50169e-06
ILMN_2487308	6	121175971	53857	Tuba8	tubulin, alpha 8	3.19889	8.06586	2.6834e-05
ILMN_2655659	10	117596561	17245	Mdm1	transformed mouse 3T3 cell double minute 1	3.19856	7.03493	2.93017e-06
ILMN_3051805	X	6644665	11643	Akap4	A kinase (PRKA) anchor protein 4	3.19829	6.45448	2.68181e-06
ILMN_2516348	1	164529055	53330	Vamp4	vesicle-associated membrane protein 4	-3.19625	9.73636	9.54149e-07
ILMN_2787785	4	63028433	100182	Akna	AT-hook transcription factor	3.19471	7.15885	1.40989e-06
ILMN_2475211	8	73301237	72093	2010320M18Rik	RIKEN cDNA 2010320M18 gene	-3.19393	6.20415	2.68058e-06
ILMN_2748164	13	23636637	260423	Hist1h3f	NA	3.19362	6.5863	1.77223e-06
ILMN_2493756	6	41254556	22074	Try4	trypsin 4	3.19241	6.0416	9.54149e-07
ILMN_2647553	15	89087185	71474	Ppp6r2	protein phosphatase 6, regulatory subunit 2	3.19183	6.42103	5.76737e-06
ILMN_2714064	3	104575098	329731	Fam19a3	family with sequence similarity 19, member A3	3.19079	6.35356	2.71005e-06
ILMN_2653834	13	93344731	79401	Spz1	spermatogenic leucine zipper 1	3.19014	9.8003	1.77957e-05
ILMN_1249394	4	116380894	67096	Mmachc	NA	3.18976	7.28863	2.70815e-06
ILMN_2976159	1	72206569	381269	Mreg	melanoregulin	-3.18861	7.72962	1.25263e-06
ILMN_3047327	X	10876765	100042922	Gm14483	NA	3.18738	10.745	0.000136137
ILMN_3119043	6	135187554	14840	Gsg1	germ cell-specific gene 1	3.18652	11.0367	0.000105113
ILMN_2620984	2	164101744	20941	Svs4	seminal vesicle secretory protein 4	3.18597	6.17346	5.78216e-06
ILMN_2833614	13	67591638	238693	Zfp58	zinc finger protein 58	3.18586	6.12339	3.03155e-06
ILMN_2528610	3	90892074	229550	9130204L05Rik	RIKEN cDNA 9130204L05 gene	3.18527	6.13128	9.54149e-07
ILMN_1238103	6	113349077	101100	Ttll3	tubulin tyrosine ligase-like family, member 3	3.18482	7.6303	6.85271e-06
ILMN_2958099	12	113879470	11565	Adssl1	adenylosuccinate synthetase like 1	3.18466	6.92037	9.54149e-07
ILMN_2663114	15	9043335	27401	Skp2	S-phase kinase-associated protein 2 (p45)	3.18436	7.73609	6.61824e-06
ILMN_2678641	7	31418740	14008	Etv2	ets variant gene 2	3.18435	6.10243	3.2371e-06
ILMN_3051348	5	15129390	360220	Speer4d	spermatogenesis associated glutamate (E)-rich protein 4d	3.18263	7.06808	1.37751e-06
ILMN_1233402	3	88549757	229521	Syt11	synaptotagmin XI	-3.1819	9.94166	2.24736e-06
ILMN_2968807	11	70788463	69723	Rpain	RPA interacting protein	3.17823	8.2154	2.77849e-06
ILMN_1236437	7	125740159	NA	AK045786	NA	3.17787	6.19929	5.13804e-06
ILMN_1236306	14	51411648	239083	Ccnb1ip1	cyclin B1 interacting protein 1	-3.17733	6.14145	1.01697e-06
ILMN_2589318	15	100405882	19009	Pou6f1	POU domain, class 6, transcription factor 1	-3.1759	9.13084	1.57233e-06
ILMN_2732627	10	84189816	70428	Polr3b	polymerase (RNA) III (DNA directed) polypeptide B	-3.17536	7.02276	9.89814e-07
ILMN_2624135	18	31954964	69241	Polr2d	polymerase (RNA) II (DNA directed) polypeptide D	-3.17353	6.8069	5.64088e-06
ILMN_2684563	16	58733981	224250	Cldnd1	claudin 25	3.17088	6.79982	2.53554e-06
ILMN_3021465	10	10934460	268281	Shprh	SNF2 histone linker PHD RING helicase	-3.17085	6.10531	9.59138e-07
ILMN_2440399	3	103162307	94093	Trim33	tripartite motif-containing 33	-3.17057	6.82865	6.63414e-06
ILMN_2907793	9	58500555	20320	Nptn	neuroplastin	3.17037	7.1294	9.20454e-05
ILMN_3145636	4	151764083	269610	Chd5	chromodomain helicase DNA binding protein 5	3.17011	7.14775	1.23577e-06
ILMN_2449074	6	145350639	381827	AK006943	NA	3.16814	6.03512	4.28963e-06
ILMN_2537579	5	107270721	330149	Hfm1	HFM1, ATP-dependent DNA helicase homolog (S. cerevisiae)	-3.16705	7.63206	6.46055e-06
ILMN_2547951	1	177697212	75820	Wdr64	WD repeat domain 64	3.16587	6.52123	1.25578e-06
ILMN_2642800	12	37044580	66042	Sostdc1	sclerostin domain containing 1	3.165	6.2929	3.05148e-06
ILMN_2446766	13	67355922	238690	Zfp458	zinc finger protein 458	3.16355	6.1104	1.58599e-06
ILMN_3138743	1	78703059	195434	Utp14b	acyl-CoA synthetase long-chain family member 3	-3.16321	8.12485	1.2117e-06
ILMN_1215120	3	88239977	20351	Sema4a	sema domain, immunoglobulin domain (Ig), transmembrane domain (TM) and short cytoplasmic domain, (semaphorin) 4A	3.16136	8.77849	1.85088e-06
ILMN_2764250	16	17139258	76872	Ccdc116	coiled-coil domain containing 116	3.16097	9.81983	9.54149e-07
ILMN_2527465	2	69521566	228003	Kbtbd10	kelch repeat and BTB (POZ) domain containing 10	3.16006	7.05003	9.54149e-07
ILMN_2806159	X	163645264	19241	Tmsb4x	thymosin, beta 4, X chromosome	3.15898	7.49857	3.97834e-05
ILMN_1257654	15	81896668	328573	4930407I10Rik	RIKEN cDNA 4930407I10 gene	3.15812	6.33029	1.57203e-06
ILMN_1225659	10	100075473	66605	1700017N19Rik	RIKEN cDNA 1700017N19 gene	3.15587	8.73891	1.52406e-06
ILMN_3110964	7	149184428	75770	Brsk2	BR serine/threonine kinase 2	3.1542	6.31502	1.8425e-05
ILMN_2597854	7	26305878	26365	Ceacam1	carcinoembryonic antigen-related cell adhesion molecule 2	3.15261	6.66061	3.79598e-06
ILMN_2469125	4	117430595	75753	Klf17	Kruppel-like factor 17	3.15128	6.27319	2.82415e-06
ILMN_2647435	9	107464273	56289	Rassf1	Ras association (RalGDS/AF-6) domain family member 1	-3.15066	10.4092	1.49524e-06
ILMN_2636463	18	69843903	21413	Tcf4	transcription factor 4	-3.15061	7.52788	1.96949e-06
ILMN_3138439	10	118296734	69181	Dyrk2	dual-specificity tyrosine-(Y)-phosphorylation regulated kinase 2	3.14985	6.7789	2.46414e-06
ILMN_2940642	11	116538070	20446	St6galnac2	ST6 (alpha-N-acetyl-neuraminyl-2,3-beta-galactosyl-1,3)-N-acetylgalactosaminide alpha-2,6-sialyltransferase 2	3.14942	11.5777	0.000141975
ILMN_2636855	1	183835962	13800	Enah	enabled homolog (Drosophila)	3.14833	6.4325	2.59419e-06
ILMN_2927225	12	81598781	97827	Exd2	exonuclease 3'-5' domain containing 2	-3.14761	9.48408	1.19695e-05
ILMN_2626401	9	14348082	75723	Amotl1	angiomotin-like 1	3.14708	6.98854	1.37969e-06
ILMN_1222898	5	82223991	319387	Lphn3	latrophilin 3	3.147	6.24794	2.42389e-06
ILMN_1254553	4	62183929	59001	Pole3	NA	-3.14501	8.70803	1.66353e-06
ILMN_1229977	5	136755320	13047	Cux1	cut-like homeobox 1	3.1438	6.38014	2.84549e-06
ILMN_2587651	8	116977600	80707	Wwox	NA	-3.13933	8.54234	9.54149e-07
ILMN_1235361	9	67608640	75697	C2cd4b	C2 calcium-dependent domain containing 4B	-3.139	10.3731	2.98844e-06
ILMN_1254905	5	111086870	69663	Ddx51	DEAD (Asp-Glu-Ala-Asp) box polypeptide 51	-3.13877	8.87803	2.01138e-06
ILMN_2736168	4	122533070	19063	Ppt1	palmitoyl-protein thioesterase 1	3.13769	7.63508	1.05988e-05
ILMN_2959341	11	103070198	328019	4933400C05Rik	RIKEN cDNA 4933400C05 gene	3.13758	7.27739	4.08855e-06
ILMN_2698221	8	106742055	65115	Bean1	brain expressed, associated with Nedd4, 1	3.13693	6.65556	1.2117e-06
ILMN_1218458	7	25569609	26366	Ceacam10	carcinoembryonic antigen-related cell adhesion molecule 10	-3.13686	6.26237	7.05652e-06
ILMN_2896534	X	89177287	NA	Gm5072	NA	3.13542	6.51308	1.11251e-06
ILMN_1216416	5	147021724	74132	Rnf6	ring finger protein (C3H2C3 type) 6	-3.13541	9.88206	1.37751e-06
ILMN_2524776	11	70785321	69723	Rpain	RPA interacting protein	3.13501	7.11962	1.2117e-06
ILMN_2684402	3	14606310	69126	1810022K09Rik	RIKEN cDNA 1810022K09 gene	-3.132	7.41882	1.3042e-05
ILMN_1259172	17	14086176	635895	Gm7168	NA	3.13115	5.95347	1.0266e-05
ILMN_2860135	9	3479153	244672	Cwf19l2	CWF19-like 2, cell cycle control (S. pombe)	-3.13085	6.48768	9.54149e-07
ILMN_2637704	18	34892891	12532	Cdc25c	cell division cycle 25 homolog C (S. pombe)	3.12737	6.32226	6.70309e-06
ILMN_2698519	13	23627585	97908	Hist1h3g	NA	3.12734	6.08466	1.44551e-06
ILMN_1257061	11	70266672	66172	Med11	mediator of RNA polymerase II transcription, subunit 11 homolog (S. cerevisiae)	-3.12656	6.69446	3.98032e-06
ILMN_2773047	7	58926233	140919	Slc17a6	solute carrier family 17 (sodium-dependent inorganic phosphate cotransporter), member 6	3.12397	5.85719	9.70426e-06
ILMN_2539009	5	112879545	625464	Gm6588	predicted gene 6588	3.1238	6.19766	1.73332e-06
ILMN_2690203	10	126936277	71750	R3hdm2	R3H domain containing 2	-3.12283	6.17772	2.05725e-06
ILMN_1215242	5	125021217	209354	Eif2b1	eukaryotic translation initiation factor 2B, subunit 1 (alpha)	-3.12045	8.11519	1.8695e-06
ILMN_3003501	5	30786335	75434	1700001C02Rik	RIKEN cDNA 1700001C02 gene	3.1201	10.7051	9.54149e-07
ILMN_1254983	6	115761017	212516	BC060267	cDNA sequence BC060267	3.11996	6.54298	2.77898e-06
ILMN_1239150	3	40705970	73297	1700034I23Rik	NA	3.11687	7.17734	2.71709e-05
ILMN_2721452	2	152828038	74711	Ttll9	tubulin tyrosine ligase-like family, member 9	3.11676	8.87156	9.54149e-07
ILMN_1240075	9	65207017	50996	Pdcd7	programmed cell death 7	-3.11648	7.74255	9.54149e-07
ILMN_2939185	8	87606025	414077	BC056474	cDNA sequence BC056474	-3.11637	6.82189	2.18903e-06
ILMN_1253347	6	50523680	70821	4921507P07Rik	RIKEN cDNA 4921507P07 gene	3.11608	9.1498	3.31409e-05
ILMN_1231243	18	20492119	13510	Dsg1a	desmoglein 1 alpha	3.11582	5.94362	9.54149e-07
ILMN_2699691	5	36342490	70292	Afap1	actin filament associated protein 1	3.11486	7.61178	1.00733e-05
ILMN_2623212	3	92388134	17235	Smcp	sperm mitochondria-associated cysteine-rich protein	3.11479	11.1455	0.000176724
ILMN_1229994	2	151935143	76650	Srxn1	sulfiredoxin 1 homolog (S. cerevisiae)	3.11151	6.09209	9.54149e-07
ILMN_2754497	7	134747560	68232	1700120K04Rik	RIKEN cDNA 1700120K04 gene	3.10869	7.48929	2.70615e-06
ILMN_1215484	17	48173813	76651	1700122O11Rik	NA	3.10862	6.14626	1.14744e-06
ILMN_2945694	13	23853908	360198	Hist1h3a	histone cluster 1, H3a	3.10775	6.84268	1.65736e-06
ILMN_2924831	11	67498226	14457	Gas7	growth arrest specific 7	3.10737	5.96747	1.57896e-06
ILMN_2984872	9	61264644	21887	Tle3	transducin-like enhancer of split 3, homolog of Drosophila E(spl)	3.10668	6.61247	2.84251e-06
ILMN_1258963	4	135185586	73937	1700029M20Rik	RIKEN cDNA 1700029M20 gene	-3.1062	10.1288	1.64394e-06
ILMN_1253634	9	14346581	75723	Amotl1	angiomotin-like 1	3.10583	6.53696	1.73398e-06
ILMN_1231246	14	100273721	16597	Klf12	Kruppel-like factor 12	3.10548	6.07886	7.37739e-06
ILMN_1223667	2	129998380	20638	Snrpb	small nuclear ribonucleoprotein B	-3.10437	7.27474	1.57896e-06
ILMN_1255054	10	60651388	65971	Tbata	thymus, brain and testes associated	3.10388	5.96799	1.73332e-06
ILMN_1221943	16	17131694	64136	Sdf2l1	stromal cell-derived factor 2-like 1	-3.10356	8.61006	1.94535e-06
ILMN_3027761	10	79516994	625249	Gpx4	glutathione peroxidase 4	3.10346	9.16492	1.84395e-06
ILMN_2877029	5	38130604	231162	Cytl1	cytokine-like 1	3.10254	6.29273	5.42923e-06
ILMN_2823796	5	108537527	17765	Mtf2	metal response element binding transcription factor 2	-3.10176	6.92295	1.26625e-06
ILMN_3008924	10	80148137	208228	Mobkl2a	MOB kinase activator 3A	-3.09938	7.56352	1.97873e-06
ILMN_2618779	5	104077699	74218	1700016H13Rik	RIKEN cDNA 1700016H13 gene	3.09933	9.70719	0.000276488
ILMN_1226497	3	68696681	68259	Ift80	intraflagellar transport 80 homolog (Chlamydomonas)	-3.09727	7.34173	2.61663e-06
ILMN_1217329	5	115548719	74585	Sppl3	signal peptide peptidase 3	-3.09653	8.54613	1.08643e-05
ILMN_2703844	13	38738084	66143	Eef1e1	eukaryotic translation elongation factor 1 epsilon 1	-3.09449	6.26194	6.92755e-06
ILMN_2745741	15	31387025	223455	2012-03-06	membrane-associated ring finger (C3HC4) 6	-3.09329	6.12072	1.61578e-06
ILMN_2659168	9	54397633	56506	Cib2	calcium and integrin binding family member 2	3.09323	6.08373	1.67761e-05
ILMN_1258929	17	36036989	73242	Atat1	alpha tubulin acetyltransferase 1	3.09283	6.91292	5.78216e-06
ILMN_2906471	17	24610628	56716	Mlst8	MTOR associated protein, LST8 homolog (S. cerevisiae)	-3.09145	6.97186	1.00733e-05
ILMN_1245471	3	127510256	211556	Ap1ar	adaptor-related protein complex 1 associated regulatory protein	-3.09132	8.41043	2.64049e-06
ILMN_3015028	X	144955418	18422	Ott	NA	3.09028	6.4426	5.7445e-06
ILMN_2879517	6	97135482	22200	Uba3	ubiquitin-like modifier activating enzyme 3	-3.08927	5.97635	9.59138e-07
ILMN_1246900	X	157261938	382253	Cdkl5	cyclin-dependent kinase-like 5	3.08917	6.051	9.54149e-07
ILMN_1248201	3	28794549	385263	Gm1527	predicted gene 1527	3.08916	6.5064	3.27992e-06
ILMN_2780186	7	75764742	384639	Gm5334	tetraspanin 7 pseudogene	3.08837	6.76378	5.06786e-06
ILMN_2515830	6	7825306	NA	NA	NA	-3.08745	7.20031	2.63328e-06
ILMN_2713638	8	119657047	63857	Bcmo1	beta-carotene 15,15'-monooxygenase	3.08653	6.16979	3.72342e-06
ILMN_2737831	2	126966426	73338	Itpripl1	inositol 1,4,5-triphosphate receptor interacting protein-like 1	3.08522	6.20717	1.13547e-06
ILMN_2616111	2	26127340	329366	4932418E24Rik	RIKEN cDNA 4932418E24 gene	3.084	6.49803	1.13369e-06
ILMN_2488835	10	25242970	13822	Epb4.1l2	erythrocyte protein band 4.1-like 2	3.08365	8.07224	4.81499e-06
ILMN_3118561	4	34691071	214568	Gm136	predicted gene 136	3.08276	7.30095	2.73549e-06
ILMN_3149024	8	85958954	56367	Scoc	short coiled-coil protein	-3.08261	6.33307	1.23577e-06
ILMN_2724795	7	17591425	19060	Ppp5c	protein phosphatase 5, catalytic subunit	-3.08209	7.23739	5.80477e-06
ILMN_1215592	6	82979801	110958	D6Mm5e	DNA segment, Chr 6, Miriam Meisler 5, expressed	3.08188	6.28032	1.77142e-06
ILMN_2736038	9	71474397	68178	Cgnl1	cingulin-like 1	3.08181	6.33738	1.31563e-06
ILMN_2482775	6	47089712	NA	AK019592	NA	3.08131	5.87357	0.00988463
ILMN_3123759	11	4960884	78926	Gas2l1	growth arrest-specific 2 like 1	3.08093	7.79072	1.19684e-06
ILMN_2442914	2	179770020	241846	Lsm14b	LSM14 homolog B (SCD6, S. cerevisiae)	-3.07983	9.13041	1.43541e-06
ILMN_2653972	8	108368795	320394	Cenpt	centromere protein T	-3.07867	7.38683	1.83119e-06
ILMN_3118445	11	104049356	237958	4933407P14Rik	RIKEN cDNA 4933407P14 gene	3.07865	7.38307	9.38789e-06
ILMN_1230030	11	113555887	276852	D11Wsu47e	DNA segment, Chr 11, Wayne State University 47, expressed	3.07784	11.0235	8.84618e-06
ILMN_2429215	5	33996135	68366	Tmem129	transmembrane protein 129	-3.07749	8.89434	3.70067e-06
ILMN_2733766	X	56172962	75352	4930550L24Rik	RIKEN cDNA 4930550L24 gene	3.07429	6.07931	1.01697e-06
ILMN_1233232	5	26415681	100039045	Gm10471	predicted gene 10471	3.07402	5.90753	1.70014e-06
ILMN_2839145	10	76949523	108707	1810008A18Rik	RIKEN cDNA 1810008A18 gene	-3.07287	6.4386	1.95437e-05
ILMN_3123120	17	24562488	19826	Rnps1	ribonucleic acid binding protein S1	-3.06869	8.2117	1.25263e-06
ILMN_2633697	15	9051315	27401	Skp2	S-phase kinase-associated protein 2 (p45)	3.06816	7.29466	8.85621e-05
ILMN_2674602	12	118994896	217944	Rapgef5	Rap guanine nucleotide exchange factor (GEF) 5	3.06667	6.8781	1.57576e-06
ILMN_2486829	2	178158780	NA	AK018518	NA	-3.06466	6.89253	1.11013e-06
ILMN_2772461	10	92147680	17997	Nedd1	neural precursor cell expressed, developmentally down-regulated gene 1	-3.06432	6.49351	2.63328e-06
ILMN_2812960	X	100428143	75106	4930519F16Rik	RIKEN cDNA 4930519F16 gene	3.06425	6.05074	1.08622e-06
ILMN_2702434	11	64815676	216831	Arhgap44	Rho GTPase activating protein 44	-3.06363	7.91315	1.26625e-06
ILMN_2775695	2	154370751	56846	Necab3	N-terminal EF-hand calcium binding protein 3	3.06232	5.85828	9.71433e-06
ILMN_2730293	15	103360351	18574	Pde1b	phosphodiesterase 1B, Ca2+-calmodulin dependent	3.06177	6.21129	1.05018e-06
ILMN_2745005	5	122832411	68080	Gpn3	GPN-loop GTPase 3	-3.06088	6.27128	2.53927e-06
ILMN_2547762	12	112951728	68020	2810002N01Rik	NA	3.05824	6.85193	4.36408e-06
ILMN_2669404	10	80364305	16907	Lmnb2	lamin B2	3.05814	6.47781	1.18067e-05
ILMN_2630344	7	19980738	13871	Ercc2	excision repair cross-complementing rodent repair deficiency, complementation group 2	-3.05723	6.80581	1.47352e-06
ILMN_3000108	8	81330509	78651	Lsm6	LSM6 homolog, U6 small nuclear RNA associated (S. cerevisiae)	-3.05693	6.75881	2.93387e-06
ILMN_2539489	18	74930039	17919	Myo5b	myosin VB	3.05672	7.86008	2.49689e-06
ILMN_2715857	2	148581025	228756	Cstl1	cystatin-like 1	3.05548	9.20123	3.16567e-05
ILMN_2681457	2	180956986	332713	BC051628	cDNA sequence BC051628	3.05477	9.2577	4.3496e-06
ILMN_2760671	19	18792730	225995	D030056L22Rik	RIKEN cDNA D030056L22 gene	-3.05445	11.3127	3.94214e-06
ILMN_2663555	11	30898331	65257	Asb3	ankyrin repeat and SOCS box-containing 3	-3.05374	7.39788	4.82603e-06
ILMN_2451470	11	21220944	245944	Vps54	vacuolar protein sorting 54 (yeast)	-3.05357	6.04195	3.16566e-06
ILMN_3079138	3	126656165	109676	Ank2	ankyrin 2, brain	3.05293	5.99454	6.08081e-06
ILMN_1240745	4	73363615	242505	Rasef	RAS and EF hand domain containing	3.0504	8.60387	1.04635e-05
ILMN_2798797	11	94152568	67684	Luc7l3	LUC7-like 3 (S. cerevisiae)	-3.05005	8.26831	1.87974e-06
ILMN_1254386	9	57261791	66812	Ppcdc	phosphopantothenoylcysteine decarboxylase	-3.04875	7.0933	9.54149e-07
ILMN_2773981	12	87156577	58520	0610007P14Rik	RIKEN cDNA 0610007P14 gene	-3.04812	7.0599	1.63926e-06
ILMN_2516565	14	79830581	211255	Kbtbd7	kelch repeat and BTB (POZ) domain containing 7	-3.04801	7.95546	9.5935e-07
ILMN_1237582	16	39025124	207683	Igsf11	immunoglobulin superfamily, member 11	3.04707	8.17937	1.90464e-06
ILMN_2445637	19	42128010	66765	4933411K16Rik	RIKEN cDNA 4933411K16 gene	3.0461	10.0035	0.00012106
ILMN_2755981	19	45057631	226151	Fam178a	family with sequence similarity 178, member A	-3.04594	8.21934	1.367e-06
ILMN_2727004	11	94152547	67684	Luc7l3	LUC7-like 3 (S. cerevisiae)	-3.04559	8.40993	3.78922e-06
ILMN_3033922	5	31351883	381629	0610007C21Rik	RIKEN cDNA 0610007C21 gene	-3.04324	6.27464	7.93287e-06
ILMN_1244484	16	73045994	19876	Robo1	roundabout homolog 1 (Drosophila)	-3.04235	6.08607	4.96274e-06
ILMN_2752030	5	15876791	12293	Cacna2d1	calcium channel, voltage-dependent, alpha2/delta subunit 1	3.04183	6.05032	2.73333e-05
ILMN_1231048	3	88133015	71913	Tmem79	transmembrane protein 79	3.04047	6.65754	2.21659e-06
ILMN_1214571	9	78562824	235505	Cd109	CD109 antigen	3.04039	6.66794	5.12793e-06
ILMN_2623434	15	88744564	239591	Ttll8	tubulin tyrosine ligase-like family, member 8	3.03934	6.06828	5.9236e-06
ILMN_1239472	7	26246917	26365	Ceacam1	NA	3.03772	6.1286	1.11251e-06
ILMN_1229091	11	98629562	217166	Nr1d1	nuclear receptor subfamily 1, group D, member 1	3.03766	6.88657	1.62341e-05
ILMN_1235131	2	92205244	228366	Gyltl1b	glycosyltransferase-like 1B	3.03718	6.59553	2.0886e-06
ILMN_3162793	2	69525137	320720	Fastkd1	FAST kinase domains 1	-3.037	6.25514	1.19452e-06
ILMN_2755443	X	156411830	58194	Sh3kbp1	SH3-domain kinase binding protein 1	3.03454	5.87713	5.84893e-06
ILMN_1222972	X	40945825	236774	Gm362	predicted gene 362	3.0305	5.96664	1.41025e-06
ILMN_2678495	5	3960297	100986	Akap9	A kinase (PRKA) anchor protein (yotiao) 9	3.02977	6.21299	1.2117e-06
ILMN_1222231	2	27301213	67382	Brd3	bromodomain containing 3	-3.02808	9.17499	2.13702e-06
ILMN_1224211	10	25211974	13822	Epb4.1l2	NA	3.02776	6.16981	1.73133e-06
ILMN_1246859	14	70187702	246710	Rhobtb2	Rho-related BTB domain containing 2	3.0254	6.17585	9.95096e-05
ILMN_1236038	19	41844507	71085	Arhgap19	Rho GTPase activating protein 19	3.02464	7.06304	1.6057e-06
ILMN_1226107	17	72153063	78785	Clip4	NA	3.02296	5.91	1.26893e-06
ILMN_2989843	17	6035553	20975	Synj2	synaptojanin 2	3.02286	6.28497	1.69849e-06
ILMN_1258616	X	120256739	73061	3110007F17Rik	predicted gene 5167	3.02245	5.89705	9.54149e-07
ILMN_2638061	5	138200363	78829	Tsc22d4	TSC22 domain family, member 4	3.0224	5.9867	2.86422e-06
ILMN_2921095	17	33783485	76936	Hnrnpm	heterogeneous nuclear ribonucleoprotein M	-3.02177	10.4654	2.08714e-06
ILMN_2641063	11	69711814	70419	2810408A11Rik	RIKEN cDNA 2810408A11 gene	3.02152	7.8128	3.68884e-05
ILMN_1239850	2	181229516	241850	Abhd16b	abhydrolase domain containing 16B	3.01839	8.06632	4.87695e-05
ILMN_2709997	16	97722487	52793	Fam3b	family with sequence similarity 3, member B	3.0181	6.27127	1.73332e-06
ILMN_2482662	18	52929245	67847	Sncaip	NA	3.01772	5.99305	1.90464e-06
ILMN_2529057	15	54847580	319944	Taf2	TAF2 RNA polymerase II, TATA box binding protein (TBP)-associated factor	-3.01679	7.85715	9.54149e-07
ILMN_1232976	11	57296705	67726	Fam114a2	family with sequence similarity 114, member A2	-3.01656	8.26295	1.33961e-06
ILMN_1229320	7	52257067	54131	Irf3	interferon regulatory factor 3	-3.01566	6.73649	4.03506e-06
ILMN_2854117	4	129031301	73680	Zbtb8a	zinc finger and BTB domain containing 8a	-3.01283	5.89751	1.79234e-06
ILMN_2763679	12	83551127	217692	Sipa1l1	signal-induced proliferation-associated 1 like 1	3.01215	7.96797	1.71586e-06
ILMN_1220048	6	128137988	NA	AK039686	predicted gene 10010	-3.01054	9.20874	1.48919e-06
ILMN_1220516	11	59061691	22416	Wnt3a	wingless-related MMTV integration site 3A	3.01053	6.29605	7.42973e-06
ILMN_1250289	11	85660476	NA	CA466381	NA	3.00967	6.09465	1.05094e-06
ILMN_2420805	3	91938947	69332	Lelp1	late cornified envelope-like proline-rich 1	3.00926	8.99241	5.28537e-05
ILMN_2988143	5	100985499	231507	Plac8	placenta-specific 8	3.00773	6.46791	4.5384e-06
ILMN_1237703	10	70799764	NA	AK077051	NA	-3.00717	7.65875	2.78169e-06
ILMN_2685770	1	173934521	93840	Vangl2	vang-like 2 (van gogh, Drosophila)	3.00638	6.52434	1.01697e-06
ILMN_3023749	1	145586512	69367	Glrx2	glutaredoxin 2 (thioltransferase)	3.00591	6.792	1.78577e-05
ILMN_1242540	4	99430006	320438	Alg6	asparagine-linked glycosylation 6 homolog (yeast, alpha-1,3,-glucosyltransferase)	-3.00336	6.04154	1.26893e-06
ILMN_2671073	12	77299835	80384	Tex21	testis expressed gene 21	3.00282	7.50103	3.29758e-06
ILMN_2939367	18	55047909	269023	Zfp608	zinc finger protein 608	-3.00221	8.0904	1.20744e-06
ILMN_2542366	14	52424393	434459	AY358078	predicted gene 8032	-3.00191	6.2642	1.23324e-05
ILMN_2426180	8	96012947	67935	AK006971	carboxylesterase 5A	3.00132	5.80783	3.46715e-06
ILMN_2596534	1	23853154	98366	Smap1	stromal membrane-associated protein 1	3.00091	8.96113	2.46414e-06
ILMN_2598050	14	64732524	73382	Prss52	protease, serine, 52	3.00083	6.90316	1.89428e-06
ILMN_2603178	10	70691248	21780	Tfam	transcription factor A, mitochondrial	3.00007	9.63432	0.000165434
ILMN_2648155	X	109357182	71030	4933403O08Rik	RIKEN cDNA 4933403O08 gene	2.99655	5.87031	1.16181e-06
ILMN_1227009	11	4960746	78926	Gas2l1	growth arrest-specific 2 like 1	2.99648	8.03318	1.35727e-06
ILMN_2922321	7	58926243	140919	Slc17a6	solute carrier family 17 (sodium-dependent inorganic phosphate cotransporter), member 6	2.99343	6.15871	7.56647e-06
ILMN_1213939	X	17723537	73547	Dusp21	dual specificity phosphatase 21	2.99305	6.19059	1.45816e-06
ILMN_3010442	1	26738733	210940	4931408C20Rik	RIKEN cDNA 4931408C20 gene	2.99264	6.44248	1.57896e-06
ILMN_2710449	12	114383649	68337	Crip2	cysteine rich protein 2	2.99222	8.87242	2.3198e-06
ILMN_1233563	2	26065847	227638	Qsox2	NA	-2.99199	6.71133	1.08521e-05
ILMN_1242627	1	134153552	213409	Lemd1	LEM domain containing 1	2.99018	8.3009	5.37661e-06
ILMN_2668197	2	166773938	20853	Stau1	staufen (RNA binding protein) homolog 1 (Drosophila)	-2.98904	8.30225	2.26758e-06
ILMN_2761109	4	134769924	29876	Clic4	chloride intracellular channel 4 (mitochondrial)	-2.98891	10.118	5.57086e-06
ILMN_1255916	10	21030117	56422	Hbs1l	NA	2.9881	6.51247	1.52743e-06
ILMN_2637094	7	73194834	18553	Pcsk6	proprotein convertase subtilisin/kexin type 6	2.9881	6.18767	5.21277e-06
ILMN_1258833	4	83172678	320226	AK029637	NA	-2.9879	6.73486	3.71218e-05
ILMN_2889938	15	76122762	74281	Spatc1	spermatogenesis and centriole associated 1	2.98729	7.47751	2.7409e-05
ILMN_2955356	8	107037241	234664	Nae1	NEDD8 activating enzyme E1 subunit 1	-2.98678	9.80574	1.20744e-06
ILMN_2612125	8	3456493	102098	Arhgef18	rho/rac guanine nucleotide exchange factor (GEF) 18	-2.98656	6.27409	4.87003e-06
ILMN_2457835	8	75281976	20467	Sin3b	transcriptional regulator, SIN3B (yeast)	-2.98593	8.49251	1.69849e-06
ILMN_1222169	X	88638822	278167	Gm5072	NA	2.98408	6.26296	1.59612e-06
ILMN_2665994	11	97250912	192157	Socs7	suppressor of cytokine signaling 7	2.98399	8.67053	4.81499e-06
ILMN_2707217	4	151727669	269610	Chd5	chromodomain helicase DNA binding protein 5	2.98346	6.35703	1.16712e-06
ILMN_1214466	2	90655930	271813	Agbl2	ATP/GTP binding protein-like 2	-2.98325	10.2051	5.03494e-06
ILMN_2760387	6	28190464	627049	Zfp800	zinc finger protein 800	-2.98281	6.43135	0.000183969
ILMN_2721520	11	97250920	192157	Socs7	suppressor of cytokine signaling 7	2.98196	8.72494	9.0674e-06
ILMN_2592476	3	135248167	18033	Nfkb1	nuclear factor of kappa light polypeptide gene enhancer in B cells 1, p105	2.97927	6.0851	6.28132e-06
ILMN_2657671	2	122031507	74401	4933406J08Rik	RIKEN cDNA 4933406J08 gene	-2.97876	6.20468	2.5008e-06
ILMN_3046846	11	29447748	78294	Rps27a	ribosomal protein S27A	-2.97834	8.58179	1.68517e-06
ILMN_2460168	5	38919062	22388	Wdr1	WD repeat domain 1	2.97761	7.56232	2.31388e-06
ILMN_1251021	1	31198002	70988	4931428L18Rik	RIKEN cDNA 4931428L18 gene	-2.97761	7.77536	4.71625e-06
ILMN_2455380	3	87541159	74485	4933430H15Rik	RIKEN cDNA 4933430H15 gene	-2.97727	7.19563	8.12064e-06
ILMN_3143483	5	135076167	56743	Lat2	linker for activation of T cells family, member 2	-2.97628	6.78334	1.73332e-06
ILMN_2787085	8	55606074	76687	Spcs3	signal peptidase complex subunit 3 homolog (S. cerevisiae)	-2.97619	7.83011	3.95975e-06
ILMN_1218794	10	118636599	71902	Cand1	cullin associated and neddylation disassociated 1	-2.97543	5.92654	1.70531e-06
ILMN_2737130	14	100273733	16597	Klf12	Kruppel-like factor 12	2.97526	6.03459	5.69816e-06
ILMN_2757574	18	14920279	73677	Psma8	proteasome (prosome, macropain) subunit, alpha type, 8	-2.97371	10.2532	3.91834e-06
ILMN_2531118	17	25835180	NA	AK076892	NA	2.97158	5.88629	2.59419e-06
ILMN_2670624	11	4043690	216516	Ccdc157	coiled-coil domain containing 157	2.9702	6.7132	3.46812e-06
ILMN_2805829	2	31536563	227715	Exosc2	exosome component 2	-2.96644	7.08162	2.62446e-06
ILMN_2722455	14	55126590	27374	Prmt5	protein arginine N-methyltransferase 5	-2.96624	8.19165	2.84507e-06
ILMN_2548458	2	121012121	51885	Tubgcp4	NA	-2.96331	6.23035	3.32052e-06
ILMN_2868133	18	11085485	14465	Gata6	GATA binding protein 6	2.96291	6.04344	1.32753e-05
ILMN_2687918	15	75811140	223648	2410075B13Rik	RIKEN cDNA 2410075B13 gene	2.96172	8.02368	1.36119e-06
ILMN_1245750	14	31408860	18753	Prkcd	protein kinase C, delta	2.9605	7.99117	2.51939e-05
ILMN_2639819	7	148039496	54399	Bet1l	blocked early in transport 1 homolog (S. cerevisiae)-like	-2.95809	8.26106	2.72373e-06
ILMN_1252270	5	20402048	242860	Rsbn1l	round spermatid basic protein 1-like	2.95732	6.30643	8.22691e-06
ILMN_1235054	8	124123505	142682	Zcchc14	zinc finger, CCHC domain containing 14	-2.95728	6.76367	1.25089e-05
ILMN_2754185	19	53158811	NA	AK018858	NA	2.95512	6.09336	1.11251e-06
ILMN_1242482	5	23909631	74610	Abcb8	NA	-2.95492	6.08434	2.28349e-06
ILMN_1257053	9	95605842	22063	Trpc1	NA	-2.95477	6.01042	1.01697e-06
ILMN_2704842	4	137857234	16559	Kif17	kinesin family member 17	2.95367	6.8457	3.3667e-06
ILMN_1238928	17	24610515	56716	Mlst8	MTOR associated protein, LST8 homolog (S. cerevisiae)	-2.9533	7.253	2.25455e-06
ILMN_2819951	15	39702200	239393	Lrp12	low density lipoprotein-related protein 12	-2.95267	6.60228	5.58944e-06
ILMN_1226745	3	94305282	76742	Snx27	sorting nexin family member 27	-2.95238	6.81455	1.65365e-06
ILMN_1217545	16	58717523	NA	AK017124	NA	2.952	5.88654	1.03027e-05
ILMN_2591134	3	104585563	71887	Ppm1j	protein phosphatase 1J	2.95191	6.44101	2.36365e-06
ILMN_2625085	9	110758969	74306	Prss46	protease, serine, 46	2.95182	10.4001	3.47878e-06
ILMN_1248642	1	161974280	NA	CA463985	NA	2.94969	6.06957	2.57549e-06
ILMN_3000536	11	70266747	66172	Med11	mediator of RNA polymerase II transcription, subunit 11 homolog (S. cerevisiae)	-2.94864	5.90241	1.36998e-06
ILMN_2995263	7	31306854	NA	Gm1082	predicted gene 1082	-2.9473	8.03101	9.65148e-06
ILMN_3073665	X	57482375	320940	Atp11c	ATPase, class VI, type 11C	2.9464	6.07963	1.13547e-06
ILMN_2671447	15	10422540	19355	Rad1	RAD1 homolog (S. pombe)	-2.94625	5.936	9.54149e-07
ILMN_2636183	7	116942851	56788	Scube2	signal peptide, CUB domain, EGF-like 2	2.94542	6.06302	1.50482e-06
ILMN_1220097	7	51508949	100503991	LOC100503991	acid phosphatase, testicular	2.9447	5.73414	3.28684e-06
ILMN_2588556	7	50551619	69930	Zfp715	NA	2.9447	7.38773	1.97873e-06
ILMN_3009260	5	101083802	71883	Coq2	coenzyme Q2 homolog, prenyltransferase (yeast)	-2.94237	7.5029	2.91009e-05
ILMN_1222335	X	134743508	67944	Tex13a	testis expressed 13A	2.94222	6.09148	1.32986e-05
ILMN_2699989	15	80094427	66538	Rps19bp1	ribosomal protein S19 binding protein 1	-2.94159	6.2239	1.8092e-06
ILMN_2655962	3	124104214	71824	1700006A11Rik	RIKEN cDNA 1700006A11 gene	-2.93656	6.11878	3.36556e-06
ILMN_2440789	8	85288299	30932	Zfp330	zinc finger protein 330	2.93653	9.09475	1.73332e-06
ILMN_2514202	15	100654260	59033	Slc4a8	solute carrier family 4 (anion exchanger), member 8	-2.93584	7.21601	6.63518e-06
ILMN_1231321	4	11921050	NA	1700123M08Rik	RIKEN cDNA 1700123M08 gene	2.93537	5.86586	1.07317e-06
ILMN_1226411	12	73598051	78257	Lrrc9	leucine rich repeat containing 9	2.93447	9.08827	1.36998e-06
ILMN_1240591	1	163097902	73844	Ankrd45	ankyrin repeat domain 45	2.93313	8.09598	1.10473e-06
ILMN_1213457	3	94305314	76742	Snx27	sorting nexin family member 27	-2.93236	6.50701	5.33648e-06
ILMN_2920008	17	32440656	56399	Akap8	A kinase (PRKA) anchor protein 8	-2.93228	6.20092	1.30213e-05
ILMN_2664449	2	30656246	73598	1700001O22Rik	RIKEN cDNA 1700001O22 gene	2.93087	7.44084	3.94214e-06
ILMN_2606376	14	76066862	75272	4930564B18Rik	NA	2.9304	6.03172	3.50326e-06
ILMN_2777082	11	53944971	18452	P4ha2	procollagen-proline, 2-oxoglutarate 4-dioxygenase (proline 4-hydroxylase), alpha II polypeptide	2.92958	6.08002	1.65365e-06
ILMN_2675681	4	40641961	66408	Aptx	aprataxin	2.92927	8.36886	2.4815e-06
ILMN_2630501	15	38155978	18285	Odf1	outer dense fiber of sperm tails 1	2.92898	11.8494	0.0004397
ILMN_1254829	11	69630294	108803	4933402P03Rik	RIKEN cDNA 4933402P03 gene	2.9286	6.49615	6.55328e-06
ILMN_2630646	4	65012871	18491	Pappa	pregnancy-associated plasma protein A	2.9269	6.32991	3.23706e-06
ILMN_2728539	12	81598797	97827	Exd2	exonuclease 3'-5' domain containing 2	-2.9268	9.89757	6.81247e-06
ILMN_2654682	17	35115928	15482	Hspa1l	heat shock protein 1-like	2.9266	9.81155	1.31328e-05
ILMN_2981324	X	7912776	278174	Ssxb3	synovial sarcoma, X member B, breakpoint 10	2.92654	5.89368	4.16545e-06
ILMN_1221783	6	35286627	NA	1700065J11Rik	RIKEN cDNA 1700065J11 gene	2.92479	6.12207	1.6057e-06
ILMN_2728538	12	81598796	97827	Exd2	exonuclease 3'-5' domain containing 2	-2.92467	9.70527	1.03287e-05
ILMN_2701046	8	63464499	320383	B230317F23Rik	RIKEN cDNA B230317F23 gene	2.92418	6.75383	5.19317e-06
ILMN_2508910	5	112744174	22022	Tpst2	protein-tyrosine sulfotransferase 2	-2.92354	6.13489	2.52783e-06
ILMN_2747507	5	124568794	19679	Pitpnm2	phosphatidylinositol transfer protein, membrane-associated 2	2.9231	7.97017	2.24736e-06
ILMN_1260305	X	163884238	NA	NA	predicted gene 6744	2.92187	5.90639	1.19452e-06
ILMN_1218627	17	5433466	70544	5730437N04Rik	RIKEN cDNA 5730437N04 gene	-2.92034	8.4771	3.26467e-06
ILMN_3049465	14	3233799	320333	D830030K20Rik	RIKEN cDNA D830030K20 gene	2.92016	6.58958	8.74128e-06
ILMN_1219856	3	75102034	NA	NA	WD repeat domain 49	2.91927	5.97206	4.19156e-06
ILMN_1227993	3	109488183	57257	Vav3	vav 3 oncogene	2.9184	6.34943	1.47659e-05
ILMN_1258819	13	70159648	NA	AK005629	NA	2.9159	6.01803	1.29152e-06
ILMN_1253364	4	43678042	242408	4930412F15Rik	NA	2.91582	6.5396	1.20744e-06
ILMN_1226103	11	80175277	70591	5730455P16Rik	RIKEN cDNA 5730455P16 gene	-2.91552	5.98228	6.38233e-06
ILMN_1243365	10	81745109	100503696	LOC100503696	NA	2.91501	9.98908	1.16862e-05
ILMN_2603182	10	70691253	21780	Tfam	transcription factor A, mitochondrial	2.91366	9.3954	5.17086e-05
ILMN_2664319	7	52257696	54131	Irf3	interferon regulatory factor 3	-2.91338	10.1068	1.82646e-06
ILMN_1237898	9	50573953	68721	1110032A03Rik	NA	2.91293	7.15754	1.07521e-05
ILMN_2466034	X	71613146	27643	Ubl4	ubiquitin-like 4	2.90906	6.48604	1.19452e-06
ILMN_2897110	14	123319259	70551	Tmtc4	transmembrane and tetratricopeptide repeat containing 4	2.90876	5.93491	1.65677e-06
ILMN_2444662	4	141316368	214063	Dnajc16	NA	-2.90838	6.38034	1.80469e-06
ILMN_1230735	Y_random	48388635	100042626	Ssty1	NA	2.90747	6.26546	5.66074e-06
ILMN_1245389	11	3027540	66776	Pisd-ps1	phosphatidylserine decarboxylase, pseudogene 1	-2.90637	6.22183	3.8177e-06
ILMN_2645780	8	121970082	71839	Osgin1	oxidative stress induced growth inhibitor 1	2.90526	7.75272	2.00487e-06
ILMN_1229035	6	86415814	232196	C87436	expressed sequence C87436	2.90495	8.8079	1.13369e-06
ILMN_1228707	4	21801743	66625	Sfrs18	serine/arginine-rich splicing factor 18	-2.90283	7.53805	8.24748e-06
ILMN_1237406	7	135348640	381924	Itgad	integrin, alpha D	2.90159	8.71911	5.77744e-06
ILMN_2768936	4	46550604	107684	Coro2a	coronin, actin binding protein 2A	2.90092	6.15501	6.26972e-06
ILMN_2543842	4	52452202	14211	Smc2	NA	-2.89907	6.29778	2.17939e-05
ILMN_1213331	12	25744266	77480	Kidins220	kinase D-interacting substrate 220	-2.89892	7.67298	2.04803e-05
ILMN_2740195	6	126826286	101320	Dyrk4	dual-specificity tyrosine-(Y)-phosphorylation regulated kinase 4	2.89804	6.43345	1.85251e-06
ILMN_1234656	6	55116824	NA	BU937006	NA	2.89776	5.67175	8.13864e-05
ILMN_2963412	7	138532400	67143	Ikzf5	IKAROS family zinc finger 5	-2.89708	6.5419	1.43831e-05
ILMN_1253266	5	115329691	67593	4930519G04Rik	NA	2.89573	8.64088	1.11013e-06
ILMN_2635606	19	7608576	109168	Atl3	atlastin GTPase 3	2.89465	10.0697	4.60737e-05
ILMN_2833772	7	17590042	19060	Ppp5c	protein phosphatase 5, catalytic subunit	-2.89441	6.48153	3.26399e-05
ILMN_1244451	4	83172685	320226	AK029637	NA	-2.89323	7.48903	3.56227e-05
ILMN_2718645	4	136104922	269593	Luzp1	leucine zipper protein 1	2.89262	7.064	1.48737e-05
ILMN_2739829	2	103964769	68243	A930018P22Rik	RIKEN cDNA A930018P22 gene	2.89251	10.9984	5.39474e-05
ILMN_2769393	4	155028811	76580	Mib2	mindbomb homolog 2 (Drosophila)	-2.88959	9.4261	2.30934e-06
ILMN_1223302	9	43875230	53376	Usp2	ubiquitin specific peptidase 2	2.88957	5.914	1.01697e-06
ILMN_1232038	14	70772587	57746	Piwil2	piwi-like homolog 2 (Drosophila)	-2.88913	10.3371	1.57203e-06
ILMN_2443237	8	28459458	541463	Tex24	testis expressed gene 24	2.88799	5.88905	1.13369e-06
ILMN_2801540	2	128959541	66170	Chchd5	coiled-coil-helix-coiled-coil-helix domain containing 5	-2.88761	6.95824	2.52328e-05
ILMN_3096361	10	20062217	72567	Bclaf1	BCL2-associated transcription factor 1	-2.88697	8.36391	9.59138e-07
ILMN_2737129	14	100273734	16597	Klf12	Kruppel-like factor 12	2.88479	5.91528	4.49542e-06
ILMN_2611874	9	64834858	57874	Ptplad1	protein tyrosine phosphatase-like A domain containing 1	-2.88466	9.84822	1.96949e-06
ILMN_3156633	14	79830506	211255	Kbtbd7	kelch repeat and BTB (POZ) domain containing 7	-2.88465	6.99502	1.68335e-06
ILMN_2890399	11	81386392	237880	1700071K01Rik	RIKEN cDNA 1700071K01 gene	2.88257	6.6638	1.97873e-06
ILMN_1215797	2	57219938	14571	Gpd2	glycerol phosphate dehydrogenase 2, mitochondrial	2.88236	6.60093	1.23577e-06
ILMN_2636424	14	124373195	223272	Itgbl1	integrin, beta-like 1	2.88205	5.81007	4.32162e-06
ILMN_2737903	17	29516141	26382	Fgd2	FYVE, RhoGEF and PH domain containing 2	2.88196	7.16554	3.80986e-06
ILMN_1226528	11	115292503	70382	Kctd2	potassium channel tetramerisation domain containing 2	-2.88172	7.84624	4.69505e-06
ILMN_1228780	13	59790757	70900	4921517D22Rik	RIKEN cDNA 4921517D22 gene	2.88029	6.43688	1.54464e-05
ILMN_2496139	16	3897236	73261	1700037C18Rik	NA	2.87695	8.34174	1.95768e-06
ILMN_1253348	7	125262652	54208	Arl6ip1	ADP-ribosylation factor-like 6 interacting protein 1	-2.87682	11.4339	3.05148e-06
ILMN_2733542	14	103480550	50789	Fbxl3	F-box and leucine-rich repeat protein 3	-2.87606	7.00348	1.39305e-05
ILMN_1248326	11	118193800	58251	BC100451	cDNA sequence BC100451	2.87563	10.9331	3.31536e-06
ILMN_1216446	10	75521477	64454	Slc5a4b	solute carrier family 5 (neutral amino acid transporters, system A), member 4b	2.87562	7.05312	1.6057e-06
ILMN_2751215	1	157854150	208263	Tor1aip1	torsin A interacting protein 1	2.87528	9.57352	2.08714e-06
ILMN_2617758	5	74058112	73472	Spata18	spermatogenesis associated 18	2.87518	7.54168	3.69078e-06
ILMN_1231971	14	57412532	219105	Zmym5	zinc finger, MYM-type 5	-2.87417	7.77897	1.04958e-05
ILMN_1215901	2	26451635	67512	Agpat2	1-acylglycerol-3-phosphate O-acyltransferase 2 (lysophosphatidic acid acyltransferase, beta)	2.87216	6.93004	2.39087e-06
ILMN_2706547	4	115846791	67323	1700042G07Rik	RIKEN cDNA 1700042G07 gene	2.87206	10.0883	0.000213345
ILMN_1241606	8	107037274	234664	Nae1	NEDD8 activating enzyme E1 subunit 1	-2.87067	9.74889	1.37013e-06
ILMN_2805934	5	77490434	71868	1700023E05Rik	RIKEN cDNA 1700023E05 gene	2.87023	9.54075	3.29278e-06
ILMN_2642681	15	80087816	11911	Atf4	activating transcription factor 4	-2.86951	9.03204	3.8177e-06
ILMN_2534975	3	94252067	78523	Mrpl9	mitochondrial ribosomal protein L9	-2.86814	6.84334	7.72311e-05
ILMN_1236649	5	143628877	NA	AK045015	NA	-2.86741	6.15874	1.12162e-05
ILMN_2676754	X	151559723	73347	1700042B14Rik	RIKEN cDNA 1700042B14 gene	2.86702	5.94248	1.8695e-06
ILMN_2461871	13	94994924	107767	Scamp1	secretory carrier membrane protein 1	2.86632	9.3921	4.95836e-06
ILMN_1247295	4	95665412	77963	Hook1	hook homolog 1 (Drosophila)	2.86612	7.94422	6.92708e-06
ILMN_1228497	12	87862434	26380	Esrrb	estrogen related receptor, beta	2.86581	6.10011	2.42521e-05
ILMN_2668387	16	64859145	106143	Cggbp1	CGG triplet repeat binding protein 1	-2.86541	7.12555	1.57896e-06
ILMN_3137920	12	93044660	20338	Sel1l	sel-1 suppressor of lin-12-like (C. elegans)	-2.86414	5.96296	2.24282e-06
ILMN_2906473	17	24610568	56716	Mlst8	MTOR associated protein, LST8 homolog (S. cerevisiae)	-2.86403	7.31932	3.44936e-06
ILMN_1225987	17	66024341	106572	Rab22B	NA	2.8636	5.82391	3.001e-06
ILMN_2595651	1	88174078	78795	Armc9	armadillo repeat containing 9	-2.86332	6.57174	1.93567e-06
ILMN_1243395	5	135095859	22384	Eif4h	eukaryotic translation initiation factor 4H	-2.86145	10.7181	4.40328e-06
ILMN_2584490	19	45058031	226151	Fam178a	family with sequence similarity 178, member A	-2.86102	8.39013	1.23577e-06
ILMN_2726746	2	84870560	NA	AK019679	NA	2.86048	8.32692	1.27779e-05
ILMN_1250508	3	105726878	11542	Adora3	adenosine A3 receptor	2.86005	5.98223	1.01697e-06
ILMN_1243593	19	36530421	76073	Pcgf5	polycomb group ring finger 5	-2.85965	10.2248	1.19452e-06
ILMN_2428963	19	53086701	170750	Xpnpep1	X-prolyl aminopeptidase (aminopeptidase P) 1, soluble	2.85888	6.43996	4.72836e-06
ILMN_2747912	13	55422930	19336	Rab24	RAB24, member RAS oncogene family	-2.85718	6.20853	4.60986e-06
ILMN_1258838	4	91811163	69314	Izumo3	IZUMO family member 3	2.85559	6.24035	3.67322e-06
ILMN_3162465	13	46771014	97863	C78339	expressed sequence C78339	2.85451	10.1243	2.90197e-06
ILMN_2507494	2	25475809	51875	Tmem141	transmembrane protein 141	2.85387	6.31558	6.51719e-06
ILMN_1253189	7	16857589	66300	Prr24	proline rich 24	-2.85381	6.60786	1.64978e-06
ILMN_1215532	18	42338482	69401	Plac8l1	PLAC8-like 1	2.85328	6.08329	2.52e-05
ILMN_2751822	18	20568133	225256	Dsg1b	desmoglein 1 beta	2.85055	5.87177	1.73332e-06
ILMN_2743494	18	31951609	69241	Polr2d	polymerase (RNA) II (DNA directed) polypeptide D	-2.84925	6.28422	1.80469e-06
ILMN_1226803	1	63801514	74426	4933402D24Rik	NA	2.84697	5.83551	1.23577e-06
ILMN_2481113	1	23878282	NA	AK006817	NA	2.84655	7.19746	1.25263e-06
ILMN_1243320	2	153964037	73388	1700058C13Rik	BPI fold containing family A, member 3	2.84568	7.61102	1.26512e-05
ILMN_1257445	3	116446238	77559	Agl	amylo-1,6-glucosidase, 4-alpha-glucanotransferase	-2.84463	6.27291	1.07165e-05
ILMN_2522127	9	70247389	71602	Myo1e	myosin IE	2.84255	6.03468	2.79272e-06
ILMN_2971767	9	119245203	17874	Myd88	myeloid differentiation primary response gene 88	-2.84227	9.62577	2.64286e-06
ILMN_2666849	19	8908290	68693	Hnrnpul2	heterogeneous nuclear ribonucleoprotein U-like 2	-2.84216	6.10168	3.13379e-06
ILMN_2529239	15	73669891	625276	Gm6569	predicted gene 6569	2.84213	6.00029	1.33002e-06
ILMN_2720352	1	141452948	50702	Cfhr1	complement factor H-related 1	2.83925	5.76464	1.47432e-06
ILMN_2976519	9	98902356	23873	Faim	Fas apoptotic inhibitory molecule	-2.83783	6.80061	3.70067e-06
ILMN_1249290	12	82521966	11498	Adam4	a disintegrin and metallopeptidase domain 4	2.83564	6.26242	6.89561e-06
ILMN_1213287	2	158461106	109275	Actr5	ARP5 actin-related protein 5 homolog (yeast)	-2.8356	6.40808	3.02091e-06
ILMN_1255699	5	135639037	27368	Tbl2	NA	-2.83518	6.59926	1.29911e-06
ILMN_1250324	X	166214475	66747	4933400A11Rik	capping protein (actin filament) muscle Z-line, alpha 1 pseudogene	2.83467	6.81136	1.19684e-06
ILMN_2754667	10	117594352	17245	Mdm1	transformed mouse 3T3 cell double minute 1	2.83418	7.06543	3.31644e-06
ILMN_1225035	16	8658946	52502	Carhsp1	calcium regulated heat stable protein 1	2.83412	5.92811	9.68765e-06
ILMN_2716195	13	23635157	319182	Hist1h2bh	histone cluster 1, H2bh	2.83314	6.45417	3.71044e-06
ILMN_2617219	15	88884979	83456	Mov10l1	Moloney leukemia virus 10-like 1	-2.83203	8.53159	2.27163e-06
ILMN_1216597	2	32270257	227731	Slc25a25	solute carrier family 25 (mitochondrial carrier, phosphate carrier), member 25	2.83153	7.78361	2.90197e-06
ILMN_2500434	5	115258487	66236	2610524H06Rik	RIKEN cDNA 1500011B03 gene	-2.83104	7.45293	1.65979e-06
ILMN_1258415	6	72383726	232087	Mat2a	methionine adenosyltransferase II, alpha	-2.83079	6.54493	9.81232e-06
ILMN_2507883	X	7702712	73447	Wdr13	WD repeat domain 13	2.82867	6.73632	3.35724e-05
ILMN_1215327	13	97404915	68018	Col4a3bp	collagen, type IV, alpha 3 (Goodpasture antigen) binding protein	2.82863	8.23055	8.07797e-06
ILMN_2881083	6	41305607	436522	Try10	trypsin 10	2.82736	6.01386	1.84214e-06
ILMN_1243741	9	69226753	19883	Rora	RAR-related orphan receptor alpha	2.82699	6.64975	1.8257e-05
ILMN_2636853	1	183835963	13800	Enah	enabled homolog (Drosophila)	2.82652	5.89083	8.88291e-06
ILMN_2822552	11	32418414	327900	Ubtd2	ubiquitin domain containing 2	-2.82609	8.28047	7.96936e-06
ILMN_1214609	10	93352859	56307	Metap2	methionine aminopeptidase 2	2.82539	5.80525	1.54343e-05
ILMN_3054840	17	80081153	381110	Fam82a1	family with sequence similarity 82, member A1	2.824	6.67616	3.65581e-06
ILMN_1232295	3	108160668	20661	Sort1	sortilin 1	2.82252	6.13181	8.47985e-06
ILMN_2445378	9	69879639	72077	Gcnt3	glucosaminyl (N-acetyl) transferase 3, mucin type	-2.82174	7.56775	1.58599e-06
ILMN_2912318	8	109593838	21750	Terf2	telomeric repeat binding factor 2	-2.82171	7.61222	4.01409e-05
ILMN_1222389	9	61823899	74090	Paqr5	progestin and adipoQ receptor family member V	2.82144	7.11515	7.26912e-05
ILMN_1242772	2	120981961	75894	Adal	adenosine deaminase-like	-2.8202	6.24923	2.28002e-06
ILMN_2967445	13	115758456	109700	Itga1	integrin alpha 1	2.82011	7.41072	5.16499e-06
ILMN_2738208	11	59598032	194908	Pld6	phospholipase D family, member 6	-2.81982	7.41994	2.88406e-06
ILMN_2657516	15	102293096	66151	Prr13	proline rich 13	2.81979	6.5945	1.84806e-06
ILMN_1260397	6	8378096	100036521	mCG_2776	predicted gene 16039	-2.81972	6.52027	7.35495e-06
ILMN_2696841	11	69634688	74288	Spem1	sperm maturation 1	2.81971	7.43101	3.88645e-05
ILMN_2605512	1	195169793	16780	Lamb3	laminin, beta 3	2.81849	6.95471	8.6877e-06
ILMN_2724211	3	87873845	214191	Ttc24	tetratricopeptide repeat domain 24	2.81696	7.27405	5.39354e-05
ILMN_2876066	19	10059408	14319	Fth1	ferritin heavy chain 1	-2.81649	11.2037	3.22863e-06
ILMN_2698353	19	3455130	52036	Ppp6r3	protein phosphatase 6, regulatory subunit 3	-2.81555	8.0376	2.37046e-06
ILMN_1257193	12	73885382	19042	Ppm1a	protein phosphatase 1A, magnesium dependent, alpha isoform	2.81469	8.85762	6.72385e-06
ILMN_2604669	6	95078935	243574	Kbtbd8	kelch repeat and BTB (POZ) domain containing 8	-2.81377	6.53854	1.64745e-06
ILMN_1230489	5	139947253	100494	Zfand2a	zinc finger, AN1-type domain 2A	-2.81257	7.50537	4.71625e-06
ILMN_2764995	14	121346753	70572	Ipo5	importin 5	-2.81206	8.57064	1.29152e-06
ILMN_2431390	6	41493406	100124675	TCR-beta chain	NA	2.81201	5.80068	1.58599e-06
ILMN_2660766	2	103921215	333883	Cd59b	CD59b antigen	2.81094	7.11368	2.00341e-05
ILMN_1260349	7	30360323	243900	4930432E11Rik	RIKEN cDNA 4930432E11 gene	2.8101	5.97328	9.91307e-06
ILMN_2740268	12	104644481	68149	Otub2	OTU domain, ubiquitin aldehyde binding 2	2.80982	7.70071	2.17531e-06
ILMN_2858050	17	23747783	332221	Zscan10	zinc finger and SCAN domain containing 10	2.80788	5.93415	2.22055e-06
ILMN_1239021	17	33783459	76936	Hnrnpm	heterogeneous nuclear ribonucleoprotein M	-2.80783	10.7479	2.41847e-06
ILMN_2668206	8	116865373	NA	AK016745	NA	2.80718	5.87634	1.85088e-06
ILMN_2447658	4	43600094	242406	Rgp1	RGP1 retrograde golgi transport homolog (S. cerevisiae)	-2.80579	7.32844	5.26218e-06
ILMN_2735175	18	37851952	NA	NA	protocadherin gamma subfamily B, 2	2.80495	5.73473	7.92201e-06
ILMN_1229901	5	116840705	NA	AK016187	RIKEN cDNA 4930562A09 gene	2.80481	5.93579	1.11013e-06
ILMN_1229153	2	136387684	319196	Ankrd5	NA	2.80401	9.00211	4.30809e-06
ILMN_2711112	8	4767934	20419	Shcbp1	Shc SH2-domain binding protein 1	2.80323	8.32866	3.18771e-06
ILMN_2588521	1	165884058	240880	Scyl3	SCY1-like 3 (S. cerevisiae)	-2.80311	7.30209	2.35825e-06
ILMN_1214375	4	133147483	100210	Gpn2	GPN-loop GTPase 2	-2.80275	8.90955	3.57494e-06
ILMN_1224883	1	193733701	22782	Slc30a1	solute carrier family 30 (zinc transporter), member 1	2.80193	8.05265	1.67844e-06
ILMN_1241523	17	56585315	19280	Ptprs	NA	-2.8012	5.84869	7.37739e-06
ILMN_2696537	7	72838763	68634	Tm2d3	TM2 domain containing 3	-2.80112	5.82664	1.62371e-06
ILMN_1241318	7	51518034	668661	2410002F23Rik	NA	2.80093	6.05343	2.35825e-06
ILMN_1253259	3	94305216	76742	Snx27	sorting nexin family member 27	-2.80032	6.45311	2.00487e-06
ILMN_2696687	5	77490461	71868	1700023E05Rik	RIKEN cDNA 1700023E05 gene	2.79989	6.7405	5.85184e-06
ILMN_2637930	5	115172128	77832	Tchp	trichoplein, keratin filament binding	-2.79983	9.9589	3.52151e-06
ILMN_1236220	13	65138380	238683	4932441B19Rik	RIKEN cDNA 4932441B19 gene	2.79851	6.10125	2.00403e-06
ILMN_2687602	7	25877679	18987	Pou2f2	POU domain, class 2, transcription factor 2	-2.79774	6.56743	5.61715e-06
ILMN_2659306	10	117596735	17245	Mdm1	transformed mouse 3T3 cell double minute 1	2.79772	6.59663	1.57203e-06
ILMN_2645816	2	130216982	56264	Cpxm1	carboxypeptidase X 1 (M14 family)	2.79757	6.55833	1.69986e-06
ILMN_2419660	M	10117	NA	mt-Nd4	NA	-2.79601	8.6511	3.43196e-05
ILMN_2914271	X	20437449	11836	Araf	v-raf murine sarcoma 3611 viral oncogene homolog	2.79551	6.06491	1.80286e-06
ILMN_2667856	10	78211041	70976	Ccdc105	coiled-coil domain containing 105	2.79453	9.04056	1.13547e-06
ILMN_2940713	11	74197371	380711	Rap1gap2	RAP1 GTPase activating protein 2	2.7938	5.80834	1.15019e-05
ILMN_2540344	11	116295640	319370	Fam100b	NA	2.79195	6.00102	1.12687e-06
ILMN_1242212	4	11477746	66185	1110037F02Rik	RIKEN cDNA 1110037F02 gene	-2.79115	6.0892	1.65365e-06
ILMN_2594863	10	117589079	17245	Mdm1	transformed mouse 3T3 cell double minute 1	2.78902	6.93332	4.44321e-06
ILMN_2468121	5	20987594	330050	Fam185a	family with sequence similarity 185, member A	2.78897	6.95389	2.28072e-06
ILMN_1213082	9	9666837	244682	Cntn5	contactin 5	2.78792	5.82941	2.18066e-05
ILMN_2851710	11	51095153	12750	Clk4	CDC like kinase 4	-2.78738	8.42631	1.51125e-06
ILMN_2455178	6	47882336	232784	Zfp212	Zinc finger protein 212	-2.78694	6.74443	1.11127e-06
ILMN_2965903	2	126419443	15186	Hdc	histidine decarboxylase	2.78673	7.64153	2.13737e-06
ILMN_2481541	10	41227287	73075	Ppil6	peptidylprolyl isomerase (cyclophilin)-like 6	2.78572	9.76884	1.58599e-06
ILMN_1223518	3	28816964	385263	Gm1527	predicted gene 1527	2.78532	8.75794	4.39819e-06
ILMN_2719498	19	37296355	69104	2012-03-05	membrane-associated ring finger (C3HC4) 5	-2.78516	6.07153	4.64319e-05
ILMN_3023610	1	78416433	433323	Sgpp2	sphingosine-1-phosphate phosphotase 2	-2.78464	7.35647	4.84301e-06
ILMN_3061260	3	105711024	11542	Adora3	adenosine A3 receptor	2.78403	5.77406	3.11219e-06
ILMN_2701501	15	89203101	52683	Ncaph2	non-SMC condensin II complex, subunit H2	-2.78352	6.70336	2.73829e-06
ILMN_1232490	8	19958546	665578	Gm15319	NA	2.78338	7.41864	9.53145e-06
ILMN_2693115	3	79435530	75939	4930579G24Rik	RIKEN cDNA 4930579G24 gene	-2.78275	8.02645	5.4138e-06
ILMN_2993455	10	92147717	17997	Nedd1	neural precursor cell expressed, developmentally down-regulated gene 1	-2.78235	6.65987	4.21042e-06
ILMN_2696199	8	28159710	114863	Prosc	proline synthetase co-transcribed	-2.78183	6.69851	9.00396e-06
ILMN_1229627	7	4704627	333182	Cox6b2	cytochrome c oxidase subunit VIb polypeptide 2	2.78163	9.30425	1.32082e-05
ILMN_2721466	4	83921608	242509	Bnc2	basonuclin 2	2.78039	6.25299	8.97511e-06
ILMN_2422529	5	135468474	71304	Wbscr25	Williams Beuren syndrome chromosome region 25 (human)	2.78033	8.8846	9.58398e-05
ILMN_3161109	8_random	311759	654453	EG654453	defensin beta 33	2.77956	8.199	9.80534e-05
ILMN_2772130	9	105045749	73532	1700080E11Rik	RIKEN cDNA 1700080E11 gene	2.77746	8.1267	5.69435e-05
ILMN_1230788	4	71779319	21885	Tle1	transducin-like enhancer of split 1, homolog of Drosophila E(spl)	-2.77701	6.05162	3.11219e-06
ILMN_2657575	5	129493638	13852	Stx2	syntaxin 2	2.77489	7.12112	1.70014e-06
ILMN_2721999	X	160861211	18700	Piga	phosphatidylinositol glycan anchor biosynthesis, class A	2.77474	5.76549	3.50907e-06
ILMN_3106053	17	34165356	14977	Slc39a7	solute carrier family 39 (zinc transporter), member 7	-2.77462	6.59611	7.27326e-06
ILMN_1254219	7	51235097	13648	Klk1b9	kallikrein 1-related peptidase b9	2.77459	6.47449	5.28213e-05
ILMN_2443794	4	86225153	230376	Haus6	NA	-2.77306	6.73027	2.79055e-05
ILMN_2435354	4	107503082	NA	AK019589	NA	2.77243	6.00435	1.24575e-05
ILMN_1213752	7	71202570	NA	BY104519	NA	2.77206	5.78386	1.05951e-05
ILMN_2916607	9	119876787	74052	Ttc21a	tetratricopeptide repeat domain 21A	2.77073	8.85891	2.76579e-06
ILMN_3162431	19	7432464	68229	AI846148	expressed sequence AI846148	2.77043	7.9167	2.21659e-06
ILMN_1226138	3	90039351	23922	Jtb	jumping translocation breakpoint	-2.76856	7.33666	1.59624e-06
ILMN_2465890	2	164703909	74886	AK015392	NA	-2.7682	7.79092	3.60535e-06
ILMN_2876071	19	10059483	14319	Fth1	ferritin heavy chain 1	-2.76789	11.2485	1.97873e-06
ILMN_2771735	14	58309982	50523	Lats2	large tumor suppressor 2	2.76755	5.82702	2.63293e-06
ILMN_2575779	4	125841815	230753	Thrap3	thyroid hormone receptor associated protein 3	-2.76739	7.88031	3.28124e-06
ILMN_3092056	7	135348755	381924	Itgad	integrin, alpha D	2.76534	8.29624	7.92289e-06
ILMN_2448689	10	100051942	NA	AK019791	NA	2.76491	6.45021	1.25578e-06
ILMN_1240566	1	178666010	545389	Cep170	centrosomal protein 170	2.76349	8.56771	1.67844e-06
ILMN_1245918	15	79992060	66513	Tab1	TGF-beta activated kinase 1/MAP3K7 binding protein 1	-2.76248	6.91039	2.94921e-06
ILMN_2476139	15	98868385	22146	Tuba1c	tubulin, alpha 1C	2.76202	6.9493	3.58805e-05
ILMN_2643159	10	62782385	93759	Sirt1	sirtuin 1 (silent mating type information regulation 2, homolog) 1 (S. cerevisiae)	-2.76184	7.35586	1.3131e-06
ILMN_1256814	14	24119139	16531	Kcnma1	potassium large conductance calcium-activated channel, subfamily M, alpha member 1	2.76075	6.00268	2.73829e-06
ILMN_2695208	11	31878914	67592	4930524B15Rik	RIKEN cDNA 4930524B15 gene	-2.7594	9.45945	7.33866e-06
ILMN_2724815	11	74989651	116905	Dph1	candidate tumor suppressor in ovarian cancer 2	-2.75882	6.60644	1.08521e-05
ILMN_1244280	7	119112205	NA	BU937447	NA	2.75801	6.26199	1.23577e-06
ILMN_1234190	18	14889554	73677	Psma8	proteasome (prosome, macropain) subunit, alpha type, 8	-2.75664	10.431	1.67844e-06
ILMN_1249846	11	31831781	67579	Cpeb4	NA	2.75488	6.3694	7.01097e-06
ILMN_1237630	3	94237366	53814	Oaz3	ornithine decarboxylase antizyme 3	2.75418	11.6226	0.00107415
ILMN_1217153	18	6789266	19330	Rab18	RAB18, member RAS oncogene family	-2.7531	6.39655	1.20358e-05
ILMN_1229496	14	48518756	NA	AK015201	NA	2.75309	5.72899	1.26894e-06
ILMN_2622829	5	139745666	67604	Get4	golgi to ER traffic protein 4 homolog (S. cerevisiae)	-2.75286	6.68202	2.5008e-06
ILMN_2805631	2	180320066	73247	1600027N09Rik	RIKEN cDNA 1600027N09 gene	-2.75263	6.42056	5.82556e-05
ILMN_2420505	2	130266253	80743	Vps16	vacuolar protein sorting 16 (yeast)	-2.75235	6.10187	4.82058e-06
ILMN_2449412	8	40674673	20288	Msr1	macrophage scavenger receptor 1	2.75228	7.7655	1.90464e-06
ILMN_1222931	1	179683311	69428	1700016C15Rik	RIKEN cDNA 1700016C15 gene	2.75213	6.34276	3.22863e-06
ILMN_1257987	X	98274693	11989	Slc7a3	solute carrier family 7 (cationic amino acid transporter, y+ system), member 3	2.7515	5.68174	1.57989e-06
ILMN_3005441	10	61136816	67895	Ppa1	pyrophosphatase (inorganic) 1	-2.75065	8.55015	1.64978e-06
ILMN_1228026	10	79620996	59090	Midn	midnolin	2.75041	6.96636	1.39777e-06
ILMN_2843782	5	112744170	22022	Tpst2	protein-tyrosine sulfotransferase 2	-2.75032	6.51079	3.09411e-06
ILMN_1224034	15	103360349	18574	Pde1b	phosphodiesterase 1B, Ca2+-calmodulin dependent	2.74985	6.30842	1.2202e-06
ILMN_1215670	4	82866729	69863	Ttc39b	tetratricopeptide repeat domain 39B	-2.74915	6.50547	1.00733e-05
ILMN_2516383	13	38069798	107513	Ssr1	signal sequence receptor, alpha	-2.74798	6.12987	3.67754e-06
ILMN_2872266	19	41844489	71085	Arhgap19	Rho GTPase activating protein 19	2.74754	7.14005	2.64627e-06
ILMN_2615145	13	50528950	109082	Fbxw17	F-box and WD-40 domain protein 17	-2.74697	6.98214	3.82334e-06
ILMN_1242309	14	27451082	211922	Fam116a	family with sequence similarity 116, member A	-2.7469	6.1837	4.08855e-06
ILMN_2588295	6	48520258	243371	Lrrc61	leucine rich repeat containing 61	-2.74683	6.54338	0.00252989
ILMN_1244318	7	93543201	258612	Olfr303	olfactory receptor 303	2.74647	6.13036	3.72342e-06
ILMN_2654377	2	153757630	378700	Rya3	BPI fold containing family B, member 3	2.74631	5.88601	2.33137e-05
ILMN_3114546	9	75413566	50876	Tmod2	tropomodulin 2	2.74533	5.72592	3.27658e-06
ILMN_2441785	11	62592136	192651	Zfp286	zinc finger protein 286	-2.74525	6.11216	1.84967e-05
ILMN_1218196	14	27915485	171463	Il17rd	interleukin 17 receptor D	2.74465	6.22222	5.80364e-06
ILMN_2870623	15	76682711	71591	Zfp251	zinc finger protein 251	-2.74439	6.98911	4.41419e-06
ILMN_2896857	5	3865742	242838	4932412H11Rik	RIKEN cDNA 4932412H11 gene	2.7437	6.55548	2.15012e-06
ILMN_2758695	8	96838585	71805	Nup93	nucleoporin 93	-2.74227	8.38639	1.23577e-06
ILMN_3144535	X	100099001	70887	Dmrtc1a	DMRT-like family C1a	2.74185	6.31973	1.06839e-05
ILMN_2621921	17	25298575	26373	Clcn7	chloride channel 7	-2.74177	6.29509	0.000102892
ILMN_2847024	4	117561690	67728	Dph2	DPH2 homolog (S. cerevisiae)	-2.74102	6.45022	3.13379e-06
ILMN_2689731	8	35882724	319520	Dusp4	dual specificity phosphatase 4	2.7409	5.78595	2.22417e-06
ILMN_1246336	4	122999138	64059	Oxct2a	3-oxoacid CoA transferase 2A	2.74028	9.37773	7.55233e-05
ILMN_2424060	11	105851123	11421	Ace	angiotensin I converting enzyme (peptidyl-dipeptidase A) 1	2.74007	7.54398	5.20395e-06
ILMN_2839886	5	34529992	17122	Mxd4	Max dimerization protein 4	2.73737	7.16614	4.08855e-06
ILMN_1216097	9	51078664	270157	Gm684	predicted gene 684	2.73712	5.89858	2.54252e-06
ILMN_2837006	11	5180811	407821	Znrf3	zinc and ring finger 3	2.73571	5.7529	5.90441e-06
ILMN_1245536	13	97386960	68018	Col4a3bp	collagen, type IV, alpha 3 (Goodpasture antigen) binding protein	2.73335	8.4043	5.62433e-06
ILMN_2852380	12	56331590	100101806	Srp54c	NA	2.73333	8.17669	7.23696e-06
ILMN_2936199	4	65277027	69807	Trim32	tripartite motif-containing 32	-2.73332	7.77844	1.57203e-06
ILMN_2511051	14	52693357	15381	Hnrnpc	heterogeneous nuclear ribonucleoprotein C	-2.73227	7.10301	2.79282e-05
ILMN_2629601	14	15607867	218756	Slc4a7	solute carrier family 4, sodium bicarbonate cotransporter, member 7	2.7318	8.74668	2.65401e-05
ILMN_2841721	16	94690734	22129	Ttc3	tetratricopeptide repeat domain 3	-2.73132	7.60936	1.72191e-06
ILMN_2686401	6	24520720	78910	Asb15	ankyrin repeat and SOCS box-containing 15	2.73056	6.0045	2.18554e-06
ILMN_2534445	11	101456762	NA	CA465648	NA	2.7295	6.71401	3.29758e-06
ILMN_3032778	3	95434123	56205	Ensa	endosulfine alpha	-2.72925	7.67457	2.0464e-06
ILMN_1229499	5	129495381	NA	AK076816	NA	2.72918	6.07583	0.000145447
ILMN_1239177	18	34933149	66306	Fam53c	family with sequence similarity 53, member C	2.72846	8.2982	2.75151e-06
ILMN_2668124	3	112950738	545562	Amy2b	NA	2.72843	9.23861	3.29758e-06
ILMN_2646260	1	37455710	269180	Inpp4a	inositol polyphosphate-4-phosphatase, type I	2.72815	6.21711	4.08855e-06
ILMN_1243128	11	108275590	11818	Apoh	apolipoprotein H	2.72648	5.88381	1.05833e-06
ILMN_2610973	5	76641418	12753	Clock	circadian locomotor output cycles kaput	-2.72633	7.10721	2.96886e-06
ILMN_1253412	11	102338556	237943	Gpatch8	G patch domain containing 8	-2.72555	9.18693	2.14484e-06
ILMN_3007956	2	148518357	74533	Gzf1	GDNF-inducible zinc finger protein 1	-2.72323	8.25811	2.57153e-06
ILMN_2589011	7	52676643	16866	Lhb	luteinizing hormone beta	2.72262	6.39676	5.42923e-06
ILMN_2502455	1	20382080	NA	AK015632	NA	2.7225	6.31804	6.40146e-06
ILMN_2716514	16	20692449	208643	Eif4g1	eukaryotic translation initiation factor 4, gamma 1	2.72106	9.11637	1.33602e-05
ILMN_1245079	12	113879282	11565	Adssl1	adenylosuccinate synthetase like 1	2.72016	6.14615	1.65677e-06
ILMN_1258737	11	115774852	68528	1110017F19Rik	RIKEN cDNA 1110017F19 gene	2.72013	7.74577	5.40001e-06
ILMN_2885206	4	83921430	242509	Bnc2	basonuclin 2	2.71951	5.88023	1.59904e-06
ILMN_3161897	8	106943368	234663	Dync1li2	dynein, cytoplasmic 1 light intermediate chain 2	-2.71754	7.65744	2.5008e-06
ILMN_1240799	10	98659472	382406	Poc1b	POC1 centriolar protein homolog B (Chlamydomonas)	2.71729	8.9327	1.57896e-06
ILMN_2617042	12	113306720	74691	Tdrd9	tudor domain containing 9	-2.71612	9.70447	1.57134e-06
ILMN_2689749	2	17918068	68231	H2afb1	H2A histone family, member B1	2.71583	7.8901	1.51359e-05
ILMN_2724585	9	108108330	13138	Dag1	dystroglycan 1	-2.7152	6.11386	5.7382e-06
ILMN_2725134	16	56724951	239853	Gpr128	G protein-coupled receptor 128	2.71374	5.48246	0.00750344
ILMN_2729958	13	23667972	319149	Hist1h3d	histone cluster 1, H3d	2.71338	7.58721	1.55807e-06
ILMN_2902575	13	97407206	68018	Col4a3bp	collagen, type IV, alpha 3 (Goodpasture antigen) binding protein	2.71186	9.55704	8.94348e-06
ILMN_2494455	14	52625904	69890	Zfp219	zinc finger protein 219	2.71057	7.0483	1.65677e-06
ILMN_1216962	7	51209615	16624	Klk1b8	kallikrein 1-related peptidase b8	2.7105	8.83711	0.000241287
ILMN_2893683	2	130268340	80743	Vps16	vacuolar protein sorting 16 (yeast)	-2.71028	7.4912	2.01138e-06
ILMN_1242920	11	68799987	237823	Pfas	phosphoribosylformylglycinamidine synthase (FGAR amidotransferase)	-2.70991	7.14129	2.13737e-06
ILMN_1220893	1	138524504	226442	Zfp281	zinc finger protein 281	-2.70941	6.53024	1.96005e-05
ILMN_2472708	10	40394565	70503	Ddo	NA	2.70898	6.14506	8.29797e-06
ILMN_3066821	X	100102063	70887	Dmrtc1a	DMRT-like family C1a	2.70869	6.00966	4.10289e-06
ILMN_1220992	7	111296916	244179	Ubqlnl	ubiquilin-like	2.70806	9.00954	0.000249417
ILMN_2882820	7	152106902	72284	Oraov1	oral cancer overexpressed 1	-2.70794	7.35949	2.98892e-06
ILMN_2709470	1	184206212	13244	Degs1	degenerative spermatocyte homolog 1 (Drosophila)	-2.70709	6.93337	3.07002e-06
ILMN_2833415	5	107848803	384214	Ephx4	epoxide hydrolase 4	2.70703	6.8858	1.25263e-06
ILMN_1215401	13	67617316	170763	Zfp87	zinc finger protein 87	2.7066	5.80769	2.30057e-06
ILMN_2506012	4	11100946	60599	Trp53inp1	transformation related protein 53 inducible nuclear protein 1	-2.70657	6.3842	3.56993e-06
ILMN_2773211	6	145168632	16653	Kras	v-Ki-ras2 Kirsten rat sarcoma viral oncogene homolog	-2.70619	6.95883	1.89032e-05
ILMN_1231550	10	77356716	75188	1700009J07Rik	RIKEN cDNA 1700009J07 gene	2.70558	7.4242	2.30792e-05
ILMN_2500943	3	146309277	75015	4930503B20Rik	RIKEN cDNA 4930503B20 gene	2.70467	7.05585	9.32809e-06
ILMN_2562032	X	7387842	54645	Gripap1	NA	2.70415	5.89546	5.13804e-06
ILMN_2877835	15	82175804	338368	Fam109b	family with sequence similarity 109, member B	2.70412	5.97141	4.10726e-06
ILMN_2664291	4	106279899	242602	BC055111	cDNA sequence BC055111	2.70407	6.42369	3.13379e-06
ILMN_2927643	8	86528602	73453	1700067K01Rik	RIKEN cDNA 1700067K01 gene	2.70367	9.58126	0.000126098
ILMN_1236799	17	7555408	100216474	Ttll2	NA	2.70217	6.60433	1.08622e-06
ILMN_1257831	16	57038907	69457	2310005G13Rik	RIKEN cDNA 2310005G13 gene	2.70174	6.66385	4.6411e-05
ILMN_2862353	3	40704471	73297	1700034I23Rik	FUN14 domain containing 2 pseudogene	2.69888	7.716	1.72191e-06
ILMN_2826237	5	105914872	433926	Lrrc8b	leucine rich repeat containing 8 family, member B	2.69711	6.69409	5.96416e-06
ILMN_2433964	5	137967188	57330	Gigyf1	GRB10 interacting GYF protein 1	-2.69655	5.80865	1.33159e-05
ILMN_2792028	13	21411076	75512	Gpx6	glutathione peroxidase 6	2.69648	5.80034	2.72345e-06
ILMN_2545878	6	149310202	NA	AK015764	NA	2.69623	5.82234	1.23051e-05
ILMN_2589433	10	127875333	67588	Rnf41	ring finger protein 41	2.6957	6.77691	3.82585e-06
ILMN_2988849	2	92205379	228366	Gyltl1b	glycosyltransferase-like 1B	2.69549	5.70519	3.43644e-06
ILMN_1253915	8	110111706	NA	AK158379	NA	-2.6952	7.50376	3.63093e-05
ILMN_1224505	7	52256129	54131	Irf3	interferon regulatory factor 3	-2.69452	7.84709	1.18286e-05
ILMN_2483297	5	124159398	70650	Zcchc8	zinc finger, CCHC domain containing 8	2.69427	6.54088	1.25578e-06
ILMN_1230546	4	134770576	29876	Clic4	chloride intracellular channel 4 (mitochondrial)	-2.69386	9.4153	3.29758e-06
ILMN_2774646	9	119245156	17874	Myd88	myeloid differentiation primary response gene 88	-2.69352	6.75927	2.0903e-06
ILMN_2700448	10	74774961	74392	Specc1l	sperm antigen with calponin homology and coiled-coil domains 1-like	-2.69147	9.7208	1.67844e-06
ILMN_2890574	11	115444655	445007	Nup85	nucleoporin 85	-2.69094	8.1997	2.2629e-06
ILMN_2675433	2	26219160	227644	Snapc4	small nuclear RNA activating complex, polypeptide 4	-2.68978	7.2987	1.67915e-05
ILMN_1252496	16	96214375	93871	Brwd1	bromodomain and WD repeat domain containing 1	-2.68894	6.40563	1.21512e-05
ILMN_3163261	10	117583888	17245	Mdm1	transformed mouse 3T3 cell double minute 1	2.68853	7.22683	5.4147e-06
ILMN_1230518	X	137010601	19139	Prps1	phosphoribosyl pyrophosphate synthetase 1	2.68679	6.28281	2.26745e-06
ILMN_2613636	13	97407212	68018	Col4a3bp	collagen, type IV, alpha 3 (Goodpasture antigen) binding protein	2.68572	9.65007	3.07002e-06
ILMN_1222069	16	50196850	70508	Bbx	bobby sox homolog (Drosophila)	2.68505	5.892	1.12687e-06
ILMN_2662191	15	76127082	75475	Oplah	5-oxoprolinase (ATP-hydrolysing)	2.68402	6.25072	3.72342e-06
ILMN_2684205	3	100275682	74645	Fam46c	family with sequence similarity 46, member C	2.68364	11.1056	1.30167e-05
ILMN_2634147	17	50419253	13164	Dazl	deleted in azoospermia-like	-2.68256	7.52855	6.55449e-06
ILMN_1252263	11	53242955	NA	AK017907	NA	-2.6824	6.7353	1.22229e-05
ILMN_2916035	18	56912861	16906	Lmnb1	lamin B1	-2.68088	5.90977	3.25439e-06
ILMN_1244343	15	79554857	223697	Sun2	Sad1 and UNC84 domain containing 2	-2.68034	6.63133	2.90197e-06
ILMN_2509918	X	130429545	56496	Tspan6	tetraspanin 6	2.6802	6.55382	2.01305e-05
ILMN_2519822	7	6190845	170734	Zscan5b	zinc finger and SCAN domain containing 5B	2.68017	5.73414	1.63623e-06
ILMN_2685525	11	4245936	75828	Hormad2	NA	-2.67959	7.61264	1.73307e-06
ILMN_2879506	15	98349359	69612	AK217757	NA	-2.67924	8.85641	2.88143e-06
ILMN_2646836	3	106535585	321000	4933421E11Rik	RIKEN cDNA 4933421E11 gene	2.67742	7.43685	5.24849e-06
ILMN_2731463	14	70538214	219158	2610301G19Rik	RIKEN cDNA 2610301G19 gene	-2.67688	9.12077	1.89397e-06
ILMN_2960407	12	77416074	108156	Mthfd1	methylenetetrahydrofolate dehydrogenase (NADP+ dependent), methenyltetrahydrofolate cyclohydrolase, formyltetrahydrofolate synthase	2.6768	5.96378	2.01829e-05
ILMN_1253365	1	127769675	71111	Gpr39	G protein-coupled receptor 39	2.67674	5.88812	3.82838e-06
ILMN_2456278	18	46395322	NA	DQ553245	NA	-2.67629	6.52442	3.3667e-06
ILMN_1240864	12	27164608	22169	Cmpk2	cytidine monophosphate (UMP-CMP) kinase 2, mitochondrial	2.67621	5.98784	1.33676e-06
ILMN_2656884	4	116940695	68777	Tmem53	transmembrane protein 53	2.67544	8.69129	2.63328e-06
ILMN_1224833	9	49370337	100036537	Gm11149	NA	2.67518	5.75899	4.36408e-06
ILMN_2737758	17	56551866	19280	Ptprs	protein tyrosine phosphatase, receptor type, S	-2.67433	7.5824	5.06207e-06
ILMN_2920736	7	16903413	170770	Bbc3	BCL2 binding component 3	2.67428	5.72162	4.17772e-06
ILMN_2728300	10	117605633	17245	Mdm1	transformed mouse 3T3 cell double minute 1	2.67378	8.24701	1.3367e-06
ILMN_1247096	3	116446238	77559	Agl	amylo-1,6-glucosidase, 4-alpha-glucanotransferase	-2.67362	5.72015	2.70684e-06
ILMN_2732276	2	130232881	66766	4933425O20Rik	RIKEN cDNA 4933425O20 gene	2.67346	8.73241	0.000104928
ILMN_2631379	11	100324213	217194	Klhl11	kelch-like 11 (Drosophila)	2.67324	6.49385	2.00227e-05
ILMN_1217308	7	51271651	16618	Klk1b26	kallikrein 1-related petidase b26	2.67319	7.00699	4.48324e-05
ILMN_2759756	2	44178223	76117	Arhgap15	Rho GTPase activating protein 15	2.67263	5.81347	4.07457e-06
ILMN_1232934	13	24159479	NA	AK016954	NA	2.67115	6.17562	4.09157e-06
ILMN_1229185	X	49151672	83563	Usp26	ubiquitin specific peptidase 26	2.67069	6.4589	1.63088e-05
ILMN_2753021	8	124990161	68718	Rnf166	ring finger protein 166	-2.67038	10.2823	7.79734e-06
ILMN_1215216	17	81128575	225028	Map4k3	NA	2.67002	5.93951	3.95975e-06
ILMN_1235025	X	157069787	237178	Ppef1	protein phosphatase with EF hand calcium-binding domain 1	2.66926	5.84035	3.81572e-06
ILMN_2642969	11	69695126	216859	Acap1	ArfGAP with coiled-coil, ankyrin repeat and PH domains 1	2.66815	6.07091	5.97796e-06
ILMN_3160688	16	3861578	71063	Zfp597	zinc finger protein 597	-2.66802	7.91969	2.83655e-06
ILMN_2539642	6	122850227	NA	NA	NA	2.66798	5.63652	2.14484e-06
ILMN_2734789	11	58161081	79566	Sh3bp5l	SH3 binding domain protein 5 like	-2.66663	7.9112	2.5008e-06
ILMN_2633062	4	82867974	69863	Ttc39b	tetratricopeptide repeat domain 39B	-2.66622	6.09656	3.27992e-06
ILMN_1215096	12	85717855	12499	Entpd5	ectonucleoside triphosphate diphosphohydrolase 5	2.66558	7.61468	7.06122e-06
ILMN_2720572	2	28548446	69987	1700026L06Rik	RIKEN cDNA 1700026L06 gene	2.66513	10.3988	7.90691e-06
ILMN_2856697	17	87834416	12314	Calm2	calmodulin 2	-2.66455	11.0798	4.08855e-06
ILMN_1257807	3	35754909	76295	Atp11b	ATPase, class VI, type 11B	-2.66419	6.5542	1.6057e-06
ILMN_2775527	8	46355319	16621	Klkb1	kallikrein B, plasma 1	2.66417	6.24764	2.04925e-06
ILMN_2835461	5	77723378	56412	2610024G14Rik	nitric oxide associated 1	-2.66375	6.5831	2.97663e-06
ILMN_1216279	1	194997782	54139	Irf6	interferon regulatory factor 6	2.66337	5.77041	3.57494e-06
ILMN_2777769	17	34275406	14998	H2-DMa	histocompatibility 2, class II, locus DMa	2.66242	6.26497	2.43575e-06
ILMN_2910995	12	79785258	268566	Gphn	gephyrin	2.66186	7.02421	9.07278e-06
ILMN_1220626	5	3804082	79264	BC099422	NA	-2.6617	6.43961	4.8903e-05
ILMN_2882473	6	86420107	232196	C87436	expressed sequence C87436	2.66063	9.72424	2.84251e-06
ILMN_2638778	11	94159137	67684	Luc7l3	LUC7-like 3 (S. cerevisiae)	-2.66038	8.88516	2.52502e-06
ILMN_2666272	9	107230211	69536	Hemk1	HemK methyltransferase family member 1	-2.65958	8.432	1.6057e-06
ILMN_1221418	5	77305100	231326	Aasdh	aminoadipate-semialdehyde dehydrogenase	-2.65946	7.53141	2.77196e-06
ILMN_1224404	9	79448820	12816	Col12a1	collagen, type XII, alpha 1	2.65946	5.87096	1.49524e-06
ILMN_1219915	7	106302476	67800	Dgat2	diacylglycerol O-acyltransferase 2	2.65873	8.9568	2.98892e-06
ILMN_2999177	6	28388477	56223	Fscn3	fascin homolog 3, actin-bundling protein, testicular (Strongylocentrotus purpuratus)	2.65667	6.94573	7.90714e-05
ILMN_2752569	13	120236564	218693	Paip1	polyadenylate binding protein-interacting protein 1	-2.65464	5.79992	1.65677e-06
ILMN_2711651	1	169260518	68944	Tmco1	transmembrane and coiled-coil domains 1	-2.65435	7.45505	4.14397e-05
ILMN_2796400	4	140622680	66147	Necap2	NECAP endocytosis associated 2	-2.65427	7.30117	5.33648e-06
ILMN_2710312	13	55425777	66494	Prelid1	NA	-2.65366	6.72353	2.06996e-05
ILMN_3082580	9	117960540	27215	Azi2	5-azacytidine induced gene 2	2.65356	8.6703	2.0664e-06
ILMN_1245789	4	11128509	12448	Ccne2	cyclin E2	-2.65302	7.11456	1.31563e-06
ILMN_2732308	12	73895208	19042	Ppm1a	protein phosphatase 1A, magnesium dependent, alpha isoform	2.65281	9.88204	1.91094e-06
ILMN_1223862	5	136750422	13047	Cux1	cut-like homeobox 1	2.65183	7.33817	4.96274e-06
ILMN_2420434	16	50192461	70508	Bbx	bobby sox homolog (Drosophila)	2.65164	5.84188	1.70678e-05
ILMN_1250640	19	6223620	622554	1700123I01Rik	RIKEN cDNA 1700123I01 gene	-2.6515	6.80882	3.68543e-05
ILMN_1213572	1	136437642	71001	4931440L10Rik	RIKEN cDNA 4931440L10 gene	2.65142	7.29273	2.07078e-05
ILMN_1253509	1	51525657	109019	Nabp1	NA	2.65075	5.80942	1.69986e-06
ILMN_3126933	8	26265206	320165	Tacc1	transforming, acidic coiled-coil containing protein 1	-2.64939	8.17626	3.67322e-06
ILMN_1231588	X	42445328	68800	1110059M19Rik	RIKEN cDNA 1110059M19 gene	2.64934	5.66327	1.17642e-05
ILMN_2798753	4	124729977	230737	Gnl2	guanine nucleotide binding protein-like 2 (nucleolar)	-2.64876	8.34158	5.80477e-06
ILMN_1252830	9	99288579	17532	Mras	muscle and microspikes RAS	2.64797	6.83229	1.27795e-05
ILMN_2836721	7	46517505	100038914	Gm16387	predicted gene 16387	2.64769	6.14454	9.29578e-05
ILMN_2663872	6	120745343	11973	Atp6v1e1	ATPase, H+ transporting, lysosomal V1 subunit E1	-2.64751	9.76378	3.02717e-06
ILMN_2740646	17	29104601	66989	Kctd20	potassium channel tetramerisation domain containing 20	2.64686	7.85382	2.45467e-05
ILMN_2733398	17	29180071	20383	Sfrs3	serine/arginine-rich splicing factor 3	-2.64632	6.07436	7.86984e-06
ILMN_2646254	9	108297647	112418	1700102P08Rik	RIKEN cDNA 1700102P08 gene	-2.64626	10.8572	1.90001e-06
ILMN_2741872	12	52977982	320487	Heatr5a	HEAT repeat containing 5A	2.64469	7.48019	3.72342e-06
ILMN_1258091	14	52538482	219038	Tppp2	tubulin polymerization-promoting protein family member 2	2.64424	7.98079	0.000164448
ILMN_2663360	12	115885171	16019	abParts	NA	2.6425	5.772	3.61874e-06
ILMN_1245957	7	147336141	212508	Mtg1	mitochondrial GTPase 1 homolog (S. cerevisiae)	-2.64211	6.70826	0.000122458
ILMN_3007959	2	148518503	74533	Gzf1	GDNF-inducible zinc finger protein 1	-2.6421	7.40142	1.9997e-05
ILMN_2759088	15	89207891	70113	Odf3b	outer dense fiber of sperm tails 3B	2.63947	6.85493	9.45255e-05
ILMN_1212939	4	122795174	353371	Oxct2b	3-oxoacid CoA transferase 2B	2.63794	9.70939	0.000199583
ILMN_3009685	17	56551885	19280	Ptprs	protein tyrosine phosphatase, receptor type, S	-2.63771	9.33497	2.94921e-06
ILMN_2631829	X	66022156	207854	Fmr1nb	fragile X mental retardation 1 neighbor	2.6356	5.79647	1.57203e-06
ILMN_1220374	6	72302860	68364	0610030E20Rik	RIKEN cDNA 0610030E20 gene	-2.63507	7.80101	4.32192e-06
ILMN_2707902	14	41862472	71200	Dydc2	NA	2.6347	8.01077	6.03993e-05
ILMN_1229853	7	106751322	109689	Arrb1	arrestin, beta 1	2.63446	5.66093	8.14338e-05
ILMN_2953596	3	14606166	13559	E2f5	E2F transcription factor 5	2.63356	7.68998	2.43575e-06
ILMN_2677408	7	52232266	15469	Prmt1	protein arginine N-methyltransferase 1	-2.63313	7.8368	7.26554e-06
ILMN_3161733	8	19194397	244332	Defb14	defensin beta 14	2.63255	8.54291	3.96857e-06
ILMN_2751492	7	109384749	233575	Pgap2	post-GPI attachment to proteins 2	2.632	8.11285	6.21382e-05
ILMN_1248425	2	32310880	71254	Naif1	nuclear apoptosis inducing factor 1	2.63147	7.48602	2.59419e-06
ILMN_1220688	3	84248086	229474	Fhdc1	FH2 domain containing 1	2.63082	7.95536	2.06194e-06
ILMN_2617496	13	47194727	110052	Dek	DEK oncogene (DNA binding)	2.63067	6.51123	4.50438e-06
ILMN_2668536	4	115449656	230648	4732418C07Rik	RIKEN cDNA 4732418C07 gene	-2.63024	8.83326	4.30809e-06
ILMN_2647427	8	122284488	74347	4632415K11Rik	RIKEN cDNA 4632415K11 gene	-2.62951	5.79676	1.79322e-06
ILMN_2644140	4	154354802	269614	Pank4	pantothenate kinase 4	-2.62835	7.59043	5.66074e-06
ILMN_2512204	M	9988	NA	mt-Nd4	NA	-2.62652	6.47418	0.00045339
ILMN_1241857	10	110933278	53605	Nap1l1	nucleosome assembly protein 1-like 1	-2.62598	8.14342	1.61554e-06
ILMN_2477243	1	138526417	226442	Zfp281	zinc finger protein 281	-2.62495	6.13743	2.86868e-05
ILMN_2620409	6	91899975	381798	4930590J08Rik	RIKEN cDNA 4930590J08 gene	2.62458	8.54806	4.33951e-06
ILMN_2739922	6	135192103	14840	Gsg1	germ cell-specific gene 1	2.62444	6.48278	1.37808e-05
ILMN_1234199	2	64927494	319876	Cobll1	Cobl-like 1	2.62435	5.75277	1.63478e-05
ILMN_1233187	12	78038489	17187	Max	Max protein	-2.62425	6.3499	1.47027e-06
ILMN_2724167	16	11072915	20621	Snn	stannin	2.62366	6.04062	3.53693e-06
ILMN_2473666	7	51752763	NA	AK019552	NA	2.62272	5.66134	6.17444e-05
ILMN_1240728	18	62175145	225608	Sh3tc2	SH3 domain and tetratricopeptide repeats 2	2.62254	6.80022	9.1994e-06
ILMN_2774825	11	55314175	27041	G3bp1	Ras-GTPase-activating protein SH3-domain binding protein 1	-2.62249	6.60413	1.78136e-05
ILMN_1226293	15	76442940	72027	Slc39a4	solute carrier family 39 (zinc transporter), member 4	2.6219	5.86452	1.45188e-06
ILMN_2774882	4	140622590	66147	Necap2	NECAP endocytosis associated 2	-2.62185	8.36952	2.98844e-06
ILMN_1249313	16	37572184	67657	Rabl3	RAB, member of RAS oncogene family-like 3	-2.62163	8.87187	1.09777e-05
ILMN_1242893	9	95851939	245000	Atr	ataxia telangiectasia and Rad3 related	-2.61912	10.8857	3.56993e-06
ILMN_1215740	4	135849667	22704	Zfp46	zinc finger protein 46	-2.61789	5.93064	5.22274e-06
ILMN_1235347	7	109385716	233575	Pgap2	post-GPI attachment to proteins 2	2.61734	8.17237	7.80204e-06
ILMN_2783403	5	20492719	19248	Ptpn12	protein tyrosine phosphatase, non-receptor type 12	-2.61675	5.72553	1.33002e-06
ILMN_2676066	2	127124017	99138	Stard7	START domain containing 7	-2.61602	7.19462	0.000202231
ILMN_2498478	16	94690637	22129	Ttc3	tetratricopeptide repeat domain 3	-2.61574	7.25755	1.97873e-06
ILMN_2681670	5	124454676	330192	Vps37b	vacuolar protein sorting 37B (yeast)	2.61462	6.66521	3.68179e-05
ILMN_1227976	11	116535665	66293	1810032O08Rik	RIKEN cDNA 1810032O08 gene	-2.61426	7.47058	4.92968e-06
ILMN_2780489	1	177534165	14194	Fh1	fumarate hydratase 1	2.61335	7.73986	4.51647e-06
ILMN_2629030	9	105032049	75686	Nudt16	nudix (nucleoside diphosphate linked moiety X)-type motif 16	-2.61153	7.51222	3.04756e-06
ILMN_1254884	18	22928294	319211	Nol4	nucleolar protein 4	2.61138	5.79851	2.39677e-05
ILMN_2724055	14	3503839	100038846	Gm1973	NA	2.61045	10.665	2.70615e-06
ILMN_2673211	11	70467863	18643	Pfn1	profilin 1	-2.61026	9.16561	1.06445e-05
ILMN_3132549	19	56938928	83561	Tdrd1	tudor domain containing 1	-2.60988	7.63073	3.15219e-06
ILMN_2921103	17	33783252	76936	Hnrnpm	heterogeneous nuclear ribonucleoprotein M	-2.60861	11.343	2.22417e-06
ILMN_2701741	4	117561557	67728	Dph2	DPH2 homolog (S. cerevisiae)	-2.60835	6.57486	0.000106384
ILMN_2789125	2	127124222	99138	Stard7	START domain containing 7	-2.60829	7.38912	5.64088e-06
ILMN_3104094	1_random	296497	108909	Aida	axin interactor, dorsalization associated	-2.60807	7.8406	1.59301e-06
ILMN_3116014	7	19476467	232933	Ccdc61	coiled-coil domain containing 61	-2.60774	6.94638	5.42923e-06
ILMN_2936769	17	57016789	78625	1700061G19Rik	RIKEN cDNA 1700061G19 gene	2.60763	5.60506	4.11123e-05
ILMN_2421064	2	28678870	269252	Gtf3c4	general transcription factor IIIC, polypeptide 4	-2.60739	7.06716	1.96876e-06
ILMN_2701851	9	26902477	78658	Ncapd3	non-SMC condensin II complex, subunit D3	-2.6068	7.90658	4.28345e-06
ILMN_2893321	5	20987696	330050	Fam185a	family with sequence similarity 185, member A	2.60678	7.4651	1.55131e-06
ILMN_2874739	16	93875980	338467	Morc3	microrchidia 3	-2.60568	9.25794	3.57296e-06
ILMN_2524404	17	27113030	474156	Zbtb9	zinc finger and BTB domain containing 9	-2.60509	8.61608	5.4138e-06
ILMN_2482245	6	113678207	110379	Sec13	SEC13 homolog (S. cerevisiae)	2.60486	6.19431	1.97698e-06
ILMN_2857326	7	148594763	213350	Pddc1	Parkinson disease 7 domain containing 1	-2.60484	6.03088	2.59968e-06
ILMN_2620390	16	13538744	74108	Parn	poly(A)-specific ribonuclease (deadenylation nuclease)	2.60468	6.60023	7.67123e-06
ILMN_2652757	9	77832072	68801	Elovl5	ELOVL family member 5, elongation of long chain fatty acids (yeast)	2.60383	6.80354	7.94229e-05
ILMN_3043485	11	104052257	237958	4933407P14Rik	RIKEN cDNA 4933407P14 gene	2.60383	5.83254	1.23577e-06
ILMN_3002181	14	26519788	105675	Ppif	peptidylprolyl isomerase F (cyclophilin F)	-2.60376	7.43472	7.36099e-06
ILMN_2762334	3	106306069	99712	Cept1	choline/ethanolaminephosphotransferase 1	-2.60345	5.64843	2.01138e-06
ILMN_2753314	2	119550573	76246	Rtf1	Rtf1, Paf1/RNA polymerase II complex component, homolog (S. cerevisiae)	2.60344	7.08586	5.66074e-06
ILMN_2527901	13	76349277	238726	Fam81b	family with sequence similarity 81, member B	2.60274	6.11114	2.32962e-06
ILMN_2474666	8	13121014	NA	AK016766	NA	-2.60192	6.42214	3.15524e-05
ILMN_1248658	9	44448424	13209	Ddx6	DEAD (Asp-Glu-Ala-Asp) box polypeptide 6	-2.60185	7.83848	1.37127e-05
ILMN_3007409	15	101623850	223915	Krt73	keratin 73	2.60112	5.9276	7.63619e-06
ILMN_1225080	5	122775555	231724	Rad9b	RAD9 homolog B (S. cerevisiae)	-2.60015	7.60215	1.57896e-06
ILMN_3062534	2	106810480	212772	2700007P21Rik	RIKEN cDNA 2700007P21 gene	2.59943	8.47016	9.53366e-06
ILMN_2690306	18	31955779	69241	Polr2d	polymerase (RNA) II (DNA directed) polypeptide D	-2.59866	7.15284	1.08947e-05
ILMN_1259302	3	89868410	73545	1700094D03Rik	RIKEN cDNA 1700094D03 gene	2.59799	6.64571	1.02826e-05
ILMN_2953700	8	81862355	17125	Smad1	MAD homolog 1 (Drosophila)	-2.59791	8.46144	0.000119377
ILMN_2641632	8	113406643	234730	Fuk	fucokinase	-2.59723	7.01323	2.96132e-05
ILMN_2749669	11	98629614	217166	Nr1d1	nuclear receptor subfamily 1, group D, member 1	2.59706	5.70042	8.4788e-06
ILMN_1225211	3	126735049	109676	Ank2	NA	2.59627	5.56536	2.14348e-05
ILMN_2647864	X	98877609	108155	Ogt	O-linked N-acetylglucosamine (GlcNAc) transferase (UDP-N-acetylglucosamine:polypeptide-N-acetylglucosaminyl transferase)	2.59604	5.69304	2.72345e-06
ILMN_1215689	8	26311067	320165	Tacc1	NA	-2.59588	7.93437	3.77039e-05
ILMN_2617499	13	47194728	110052	Dek	DEK oncogene (DNA binding)	2.59569	6.65171	9.31273e-06
ILMN_3004151	10	79637796	69770	1600002K03Rik	RIKEN cDNA 1600002K03 gene	-2.59529	5.75835	3.96943e-06
ILMN_2821788	X	130896588	102920	Cenpi	centromere protein I	2.59522	5.97263	3.87041e-06
ILMN_1220326	13	108989254	NA	AK084276	NA	-2.59478	6.473	6.8367e-06
ILMN_2760568	7	107068895	108937	Rnf169	ring finger protein 169	-2.59301	5.91711	4.35878e-06
ILMN_1237871	3	102903000	229665	Ampd1	adenosine monophosphate deaminase 1	2.59288	6.14815	1.73133e-06
ILMN_2667404	4	129325251	16650	Kpna6	karyopherin (importin) alpha 6	2.5924	8.80145	1.70014e-06
ILMN_3068535	4	149089622	230917	Tmem201	transmembrane protein 201	-2.59171	6.51151	1.62597e-05
ILMN_2630536	2	18128584	17354	Mllt10	myeloid/lymphoid or mixed-lineage leukemia (trithorax homolog, Drosophila); translocated to, 10	-2.59153	7.06445	2.60287e-06
ILMN_2641588	10	59766308	22295	Cdh23	cadherin 23 (otocadherin)	2.59066	5.83385	2.81614e-06
ILMN_2438727	4	35139098	73205	3110043O21Rik	RIKEN cDNA 3110043O21 gene	-2.58985	6.798	1.24485e-05
ILMN_1222441	6	135187494	14840	Gsg1	germ cell-specific gene 1	2.58937	12.3643	0.000125773
ILMN_2942499	9	107642855	83486	Rbm5	RNA binding motif protein 5	-2.58815	10.3121	2.35825e-06
ILMN_2624695	6	91414520	72170	Chchd4	coiled-coil-helix-coiled-coil-helix domain containing 4	-2.58808	6.2577	6.10298e-06
ILMN_1242239	5	137737071	83701	Srrt	serrate RNA effector molecule homolog (Arabidopsis)	-2.5872	9.97107	2.62446e-06
ILMN_2615276	9	61260165	21887	Tle3	transducin-like enhancer of split 3, homolog of Drosophila E(spl)	2.58497	5.85964	4.68669e-06
ILMN_2801934	10	13244167	56535	Pex3	peroxisomal biogenesis factor 3	-2.5847	7.27688	9.06009e-06
ILMN_2662192	18	56645037	107022	Gramd3	GRAM domain containing 3	2.58376	5.82072	2.62446e-06
ILMN_2741117	1	36587405	78321	Ankrd23	ankyrin repeat domain 23	-2.58328	5.71633	1.97087e-06
ILMN_1245842	11	100292507	68106	Nt5c3l	5'-nucleotidase, cytosolic III-like	2.5825	8.94561	8.34332e-06
ILMN_2686537	5	74066511	73472	Spata18	spermatogenesis associated 18	2.58195	9.35771	1.67511e-05
ILMN_2717176	1	154364795	19731	Rgl1	ral guanine nucleotide dissociation stimulator,-like 1	-2.58018	7.81532	1.39797e-05
ILMN_1242248	5	5505277	64945	Cldn12	claudin 12	-2.57999	6.17972	5.82267e-06
ILMN_1257300	5	115746853	52064	Coq5	coenzyme Q5 homolog, methyltransferase (yeast)	-2.57957	8.43127	6.8367e-06
ILMN_2622983	17	26642678	19252	Dusp1	dual specificity phosphatase 1	2.57928	6.55253	0.000105652
ILMN_1213875	9	78026591	NA	C920006O11Rik	RIKEN cDNA C920006O11 gene	-2.57916	8.12868	7.61678e-06
ILMN_3156124	2	120092149	78390	Pla2g4d	phospholipase A2, group IVD	2.57868	5.78362	2.32934e-05
ILMN_2849285	11	99246783	16661	Krt10	keratin 10	-2.57863	8.21665	2.0903e-06
ILMN_2788223	16	22985941	385643	Kng2	NA	2.57837	5.93502	2.10182e-05
[truncated: 5,574 more rows]

## Sheet: Developmentally reg. Baz1a-
Illumina Probe ID	Chromosome	Probe Location	Entrez ID	Symbol	Name	Log Fold Change	Average Expression	Adjusted P Value
ILMN_2857957	6	88778070	23945	Mgll	monoglyceride lipase	-5.44653	7.54927	0.000162456
ILMN_2700408	6	88778242	23945	Mgll	monoglyceride lipase	-5.26013	8.37241	0.000162456
ILMN_2592925	6	88675719	23945	Mgll	monoglyceride lipase	-5.20027	6.8224	0.000210589
ILMN_1228298	2	103900350	57443	Fbxo3	F-box protein 3	-5.1004	7.46386	0.000195921
ILMN_1246202	7	25507830	210155	Gm4763	predicted gene 4763	-5.09055	8.85413	0.000162456
ILMN_2533040	7	25495220	232972	BC049730	cDNA sequence BC049730	-5.07855	7.82048	0.000256543
ILMN_3127066	19	7350141	13728	Mark2	MAP/microtubule affinity-regulating kinase 2	-4.93038	7.2615	0.000162456
ILMN_2717613	10	128135527	12566	Cdk2	cyclin-dependent kinase 2	-4.92285	8.02518	0.000162456
ILMN_2733120	1	183745538	98386	Lbr	lamin B receptor	-4.87967	8.16566	0.000256543
ILMN_2617245	11	120456323	21681	Thoc4	Aly/REF export factor	-4.86269	7.6396	0.000280604
ILMN_1233064	10	128135112	12566	Cdk2	cyclin-dependent kinase 2	-4.8615	9.12993	0.000162456
ILMN_2526606	1	158185851	214575	Tdrd5	tudor domain containing 5	-4.84975	7.95501	0.000162456
ILMN_3006575	7	125880065	101565	6330503K22Rik	RIKEN cDNA 6330503K22 gene	-4.84897	9.0512	0.000207931
ILMN_2936671	6	51809266	54353	Skap2	src family associated phosphoprotein 2	-4.83974	7.90524	0.000162456
ILMN_2591159	10	70021223	71721	Fam13c	family with sequence similarity 13, member C	-4.80292	6.76956	0.000261164
ILMN_2767596	12	71066466	64010	Sav1	salvador homolog 1 (Drosophila)	-4.79386	8.89153	0.000195921
ILMN_2678714	13	48358659	15904	Id4	inhibitor of DNA binding 4	-4.75447	6.58469	0.000162456
ILMN_3009951	6	86642036	23885	Gmcl1	germ cell-less homolog 1 (Drosophila)	-4.73865	9.06441	0.000162456
ILMN_2549307	6	143151943	75320	Etnk1	ethanolamine kinase 1	4.70704	8.98838	0.00141571
ILMN_3162020	6	85061584	545861	Gm5878	predicted gene 5878	-4.70409	9.13225	0.000162456
ILMN_2981871	13	55698923	67511	Tmed9	transmembrane emp24 protein transport domain containing 9	-4.65232	7.54034	0.000273588
ILMN_2745644	X	62302088	70062	Ctag2	cancer/testis antigen 2	4.63049	9.26549	0.000838619
ILMN_2437470	6	87041849	14583	Gfpt1	glutamine fructose-6-phosphate transaminase 1	-4.62416	8.18983	0.000293186
ILMN_1249945	6	88677252	NA	AK036769	NA	-4.58197	6.33738	0.000162456
ILMN_2423292	15	75733819	66656	Eef1d	eukaryotic translation elongation factor 1 delta (guanine nucleotide exchange protein)	4.57948	8.14602	0.000358156
ILMN_2590670	7	25453263	56746	Tex101	testis expressed gene 101	-4.57544	7.98951	0.000293186
ILMN_1255385	2	92455211	76969	Chst1	carbohydrate (keratan sulfate Gal-6) sulfotransferase 1	-4.57232	9.45955	0.000162456
ILMN_1228426	7	125880160	101565	6330503K22Rik	RIKEN cDNA 6330503K22 gene	-4.55646	9.39971	0.000195921
ILMN_1233493	6	3981974	NA	AK019707	NA	4.54916	8.81699	0.000346987
ILMN_1254966	2	60600116	56878	Rbms1	RNA binding motif, single stranded interacting protein 1	4.53575	9.07732	0.00325506
ILMN_2696272	1	121424614	226351	Tmem185b	transmembrane protein 185B	-4.52653	7.42507	0.000256543
ILMN_2540788	Y_random	32819245	100039574	LOC100039574	NA	4.52607	9.23235	0.00294608
ILMN_1238782	16	38812514	74663	4930435E12Rik	RIKEN cDNA 4930435E12 gene	4.52204	8.05579	0.000410983
ILMN_2895240	11	83254433	66330	1700020L24Rik	RIKEN cDNA 1700020L24 gene	4.51932	9.13141	0.00113422
ILMN_1218176	6	83493277	70527	Stambp	STAM binding protein	-4.51823	8.32897	0.000183464
ILMN_2597451	11	97632825	72215	1700001P01Rik	RIKEN cDNA 1700001P01 gene	4.51189	9.64647	0.00370927
ILMN_1239570	15	78500612	207393	Elfn2	leucine rich repeat and fibronectin type III, extracellular 2	-4.51059	7.09354	0.000162456
ILMN_3154457	17	64630413	224938	Pja2	praja 2, RING-H2 motif containing	-4.50999	7.69327	0.00028757
ILMN_3009948	6	86642188	23885	Gmcl1	germ cell-less homolog 1 (Drosophila)	-4.50098	8.35807	0.000256543
ILMN_1242332	7	80945543	NA	AK076741	NA	-4.49918	6.56757	0.000183464
ILMN_1228165	8	85795693	71310	Tbc1d9	TBC1 domain family, member 9	4.48785	8.65039	0.000804839
ILMN_2448322	19	8815336	74307	1700092M07Rik	RIKEN cDNA 1700092M07 gene	4.47934	8.66129	0.000522422
ILMN_2770759	10	128136026	12566	Cdk2	cyclin-dependent kinase 2	-4.4719	6.94817	0.000209974
ILMN_1222549	13	52219211	NA	4921525O09Rik	RIKEN cDNA 4921525O09 gene	-4.46699	6.73118	0.000273588
ILMN_2591158	10	70021222	71721	Fam13c	family with sequence similarity 13, member C	-4.46192	6.87195	0.000183464
ILMN_1257772	4	56822393	230234	BC026590	cDNA sequence BC026590	-4.45804	7.97984	0.000162456
ILMN_1239070	5	113230361	NA	1700095B10Rik	RIKEN cDNA 1700095B10 gene	4.45511	9.02776	0.00137153
ILMN_1248535	8	74962357	73316	Calr3	calreticulin 3	4.4543	9.16687	0.000416876
ILMN_2598594	5	25023612	242891	Cct8l1	chaperonin containing TCP1, subunit 8 (theta)-like 1	4.44159	8.92509	0.000905611
ILMN_2919756	14	52331586	545047	Gm5800	predicted gene 5800	4.43862	8.89529	0.00155127
ILMN_2720451	9	20711688	13433	Dnmt1	DNA methyltransferase (cytosine-5) 1	-4.4219	6.72202	0.000162456
ILMN_2419078	14	115445558	NA	Mir17hg	MIR17 host gene 1 (non-protein coding)	-4.4202	6.40071	0.000195921
ILMN_2944601	11	3031643	66776	Pisd-ps1	NA	-4.4017	7.97262	0.000183464
ILMN_2907915	7	25498744	232972	BC049730	cDNA sequence BC049730	-4.39708	9.81246	0.000162456
ILMN_1221810	6	86642205	23885	Gmcl1	germ cell-less homolog 1 (Drosophila)	-4.3965	7.5292	0.000256543
ILMN_2926002	8	15042969	434285	BB014433	expressed sequence BB014433	4.39435	9.55426	0.001054
ILMN_3118445	11	104049356	237958	4933407P14Rik	RIKEN cDNA 4933407P14 gene	4.39119	8.31989	0.000416091
ILMN_2551824	2	102584617	NA	AK018918	NA	4.38874	8.96603	0.000431633
ILMN_1244318	7	93543201	258612	Olfr303	olfactory receptor 303	4.37731	8.6955	0.000348816
ILMN_1219014	7	17549583	NA	BF461800	NA	-4.36733	6.21105	0.000209974
ILMN_1251853	4	45118412	68512	Tomm5	translocase of outer mitochondrial membrane 5 homolog (yeast)	-4.36646	6.5405	0.000256543
ILMN_2747744	11	120456104	21681	Thoc4	Aly/REF export factor	-4.36037	8.40291	0.00028757
ILMN_2596220	6	24841588	74468	Hyal5	hyaluronoglucosaminidase 5	4.34934	8.64301	0.00217714
ILMN_2694917	8	59961697	60406	Sap30	sin3 associated polypeptide	-4.34649	8.51638	0.000273588
ILMN_2707818	6	127726228	NA	BC049716	RIKEN cDNA 4921513H07 gene	-4.34328	10.016	0.000273588
ILMN_2544305	9	48400122	18113	Nnmt	nicotinamide N-methyltransferase	4.34214	8.56888	0.00173641
ILMN_2909808	1	169376101	240899	Lrrc52	leucine rich repeat containing 52	4.33566	7.99861	0.000328257
ILMN_2731331	19	44222154	329064	Pkd2l1	polycystic kidney disease 2-like 1	-4.33478	8.1302	0.000256543
ILMN_2604643	5	135638321	27368	Tbl2	transducin (beta)-like 2	-4.33248	8.19006	0.000410983
ILMN_2740755	8	72855563	19704	Upf1	UPF1 regulator of nonsense transcripts homolog (yeast)	-4.32965	6.68972	0.000209974
ILMN_2913326	16	90719699	66578	2610039C10Rik	RIKEN cDNA 2610039C10 gene	-4.32595	7.54703	0.000256543
ILMN_1226708	4	102676852	67344	Tctex1d1	Tctex1 domain containing 1	4.3241	7.71583	0.000549323
ILMN_2680574	13	35881988	12593	Cdyl	chromodomain protein, Y chromosome-like	4.32196	8.48743	0.000328257
ILMN_1247047	13	58227526	77134	Hnrnpa0	heterogeneous nuclear ribonucleoprotein A0	-4.31936	7.49788	0.000328464
ILMN_2726174	1	193446218	77065	Ints7	NA	-4.31799	6.83423	0.000177116
ILMN_2781602	18	77179986	66191	Ier3ip1	immediate early response 3 interacting protein 1	-4.31715	7.25918	0.000207931
ILMN_2977404	4	46127321	21916	Tmod1	tropomodulin 1	4.31349	8.89942	0.00111819
ILMN_2749782	5	138209426	78829	Tsc22d4	NA	4.3133	8.59611	0.00160201
ILMN_1255543	X	134742797	67944	Tex13a	testis expressed 13A	4.31181	8.57356	0.000487881
ILMN_2473337	12	86681629	68581	Tmed10	transmembrane emp24-like trafficking protein 10 (yeast)	-4.30579	7.22712	0.000256543
ILMN_2930660	14	45125699	385138	BC061237	cDNA sequence BC061237	4.30551	10.0135	0.00185658
ILMN_2624749	8	11611886	102334	Ankrd10	ankyrin repeat domain 10	-4.30078	7.21958	0.000327499
ILMN_2676876	X	91014248	236900	Pdk3	pyruvate dehydrogenase kinase, isoenzyme 3	4.30028	8.90097	0.000596345
ILMN_2966218	7	52980777	69363	Spaca4	sperm acrosome associated 4	4.29465	9.67646	0.000659689
ILMN_1215883	8	70244708	234353	Psd3	pleckstrin and Sec7 domain containing 3	4.29439	7.90006	0.000478844
ILMN_2715289	9	123045099	66446	Exosc7	exosome component 7	-4.29289	7.23029	0.00024384
ILMN_1247543	4	116309195	58810	Akr1a4	aldo-keto reductase family 1, member A1 (aldehyde reductase)	-4.29284	7.68259	0.000344102
ILMN_1257725	15	26242066	211147	2012-03-11	NA	-4.29267	6.49111	0.000341513
ILMN_1257390	3	54944008	320604	A730037C10Rik	RIKEN cDNA A730037C10 gene	4.29143	7.66633	0.000384863
ILMN_2608447	14	96281465	66732	4921530L21Rik	RIKEN cDNA 4921530L21 gene	4.28963	8.21122	0.000352898
ILMN_2780362	X	34690805	434756	Akap14	A kinase (PRKA) anchor protein 14	4.28112	8.31576	0.00197672
ILMN_2771466	7	52980717	69363	Spaca4	sperm acrosome associated 4	4.28096	10.2956	0.00242025
ILMN_2685772	3	108159187	20661	Sort1	sortilin 1	4.27892	7.91524	0.000417493
ILMN_1217917	4	155421199	330010	Ttll10	tubulin tyrosine ligase-like family, member 10	4.27717	7.85994	0.000425832
ILMN_1250448	Y_random	14173017	100041980	LOC100039614	NA	4.26904	9.78621	0.00343209
ILMN_2782556	X	25476491	382275	Gm5168	NA	4.26309	8.71476	0.00125769
ILMN_3077281	14	22561965	27389	Dusp13	dual specificity phosphatase 13	4.25646	8.98289	0.00105245
ILMN_1243285	8	41882405	384806	4930529F22Rik	RIKEN cDNA 4930529F22 gene	4.24488	8.591	0.00190621
ILMN_2636110	1	58082399	68549	Sgol2	shugoshin-like 2 (S. pombe)	-4.24047	7.0305	0.000196315
ILMN_1221425	X	20645722	278203	Spaca5	sperm acrosome associated 5	4.24041	7.87069	0.000452886
ILMN_2641467	6	91708824	21366	Slc6a6	solute carrier family 6 (neurotransmitter transporter, taurine), member 6	4.23744	9.2651	0.00360235
ILMN_3161330	8	41911837	546055	Adam39	a disintegrin and metallopeptidase domain 39	4.23722	8.12604	0.000846127
ILMN_2581604	16	89158363	NA	BC048518	NA	4.23603	8.37041	0.00121316
ILMN_1242474	19	10109496	74760	Rab3il1	RAB3A interacting protein (rabin3)-like 1	4.23234	8.76817	0.000425832
ILMN_2694080	X	137483665	53380	Psmd10	proteasome (prosome, macropain) 26S subunit, non-ATPase, 10	4.22605	8.19271	0.000905611
ILMN_3013144	14	51385392	219022	Ttc5	tetratricopeptide repeat domain 5	-4.22602	6.8733	0.000344535
ILMN_1257206	4	86090897	75811	Fam154a	family with sequence similarity 154, member A	4.22536	8.18396	0.000548744
ILMN_2647023	19	53323912	NA	1700001K23Rik	RIKEN cDNA 1700001K23 gene	4.22098	7.06322	0.00028757
ILMN_2996021	5	106344343	54367	Znf326	zinc finger protein 326	-4.21904	6.59326	0.000290788
ILMN_2773169	11	98316603	14786	Grb7	growth factor receptor bound protein 7	4.21854	8.47743	0.00128833
ILMN_1238374	5	107413236	12545	Cdc7	cell division cycle 7 (S. cerevisiae)	-4.21644	6.92659	0.000195921
ILMN_1249345	7	111276568	70980	4931431F19Rik	RIKEN cDNA 4931431F19 gene	4.2158	8.65629	0.000389047
ILMN_2885277	9	48400022	18113	Nnmt	nicotinamide N-methyltransferase	4.21424	8.90691	0.000605888
ILMN_1217389	10	57456415	18768	Pkib	protein kinase inhibitor beta, cAMP dependent, testis specific	4.21311	8.32346	0.00108787
ILMN_1221376	17	32630106	320997	Cyp4f39	cytochrome P450, family 4, subfamily f, polypeptide 39	4.20808	8.53415	0.00149235
ILMN_2739355	X	112018729	237009	4930524E20Rik	ubiquitin-conjugating enzyme E2D N-terminal like	4.20748	8.2153	0.000437275
ILMN_2520446	17	85413893	19043	Ppm1b	protein phosphatase 1B, magnesium dependent, beta isoform	-4.205	7.4163	0.000270338
ILMN_2618696	15	97800584	380967	Tmem106c	transmembrane protein 106C	-4.20197	7.39472	0.000209974
ILMN_2743871	7	4735807	78052	Tmem190	transmembrane protein 190	4.19819	10.332	0.000805298
ILMN_2617459	19	5341453	225865	Catsper1	cation channel, sperm associated 1	4.19817	9.17655	0.00178336
ILMN_2852904	11	44268322	79560	Ublcp1	ubiquitin-like domain containing CTD phosphatase 1	-4.19759	7.01419	0.000273588
ILMN_2781611	5	129261187	57749	Piwil1	piwi-like homolog 1 (Drosophila)	-4.19687	10.9479	0.000251078
ILMN_3046887	16	32507179	245308	Zdhhc19	zinc finger, DHHC domain containing 19	4.19678	9.62763	0.000939656
ILMN_1241903	4	55542871	16600	Klf4	Kruppel-like factor 4 (gut)	4.19304	8.06322	0.000515522
ILMN_2739692	X	115541660	245583	Tgif2lx1	TGFB-induced factor homeobox 2-like, X-linked 1	4.19209	7.9436	0.00049994
ILMN_2625601	7	108470341	56018	Stard10	START domain containing 10	4.18918	8.9829	0.00047997
ILMN_2613803	6	41635563	76606	1700034O15Rik	RIKEN cDNA 1700034O15 gene	4.18828	10.1194	0.00110086
ILMN_1214233	17	45016753	75341	4930564C03Rik	RIKEN cDNA 4930564C03 gene	4.18814	8.20784	0.000647334
ILMN_1217110	3	88450738	16800	Arhgef2	rho/rac guanine nucleotide exchange factor (GEF) 2	4.18774	7.64717	0.000207931
ILMN_2663114	15	9043335	27401	Skp2	S-phase kinase-associated protein 2 (p45)	4.18642	8.58191	0.000644456
ILMN_2665369	16	64478301	224291	Csnka2ip	casein kinase 2, alpha prime interacting protein	4.1818	8.19116	0.000535336
ILMN_2451968	13	113868839	238896	Cdc20b	NA	4.17902	7.8168	0.000289741
ILMN_2682739	10	86692773	76640	1700113H08Rik	RIKEN cDNA 1700113H08 gene	4.17864	10.2767	0.00147251
ILMN_2473674	3	97727125	20333	Sec22b	NA	-4.1774	7.44016	0.00032875
ILMN_3064339	4	153400779	381580	Ccdc27	coiled-coil domain containing 27	4.17283	9.63887	0.00338081
ILMN_1252400	19	34314007	76630	Stambpl1	STAM binding protein like 1	4.17189	8.92504	0.00202429
ILMN_2824364	8	98083558	70993	Prss54	protease, serine, 54	4.17156	8.41196	0.000760946
ILMN_1243498	7	73940723	545975	Lass3	LAG1 homolog, ceramide synthase 3	-4.16886	7.38468	0.000280604
ILMN_2617930	3	32849578	58869	Pex5l	peroxisomal biogenesis factor 5-like	4.16656	8.32371	0.000697928
ILMN_2648292	11	115883753	15081	H3f3b	H3 histone, family 3B	-4.16055	10.1485	0.000195921
ILMN_1227811	15	98419864	73863	4930415O20Rik	RIKEN cDNA 4930415O20 gene	4.15925	8.84256	0.00128317
ILMN_1216905	11	113571164	52670	Cpsf4l	cleavage and polyadenylation specific factor 4-like	4.15808	8.30397	0.000864108
ILMN_2773668	X	52488113	75140	Slxl1	NA	4.15648	9.63895	0.00121184
ILMN_2706727	17	56433904	76920	Arrdc5	arrestin domain containing 5	4.15542	9.82638	0.0014364
ILMN_1226833	9	56696678	382075	Odf3l1	outer dense fiber of sperm tails 3-like 1	4.15426	9.17994	0.00197289
ILMN_2790902	6	145340545	381827	1700073E17Rik	ribosomal protein L7 pseudogene	4.15326	9.18928	0.000896942
ILMN_2667647	18	40690582	383348	Kctd16	potassium channel tetramerisation domain containing 16	4.14678	7.64143	0.000482416
ILMN_2789762	16	97697342	52793	Fam3b	family with sequence similarity 3, member B	4.14564	7.85292	0.00056631
ILMN_3002943	12	86682026	68581	Tmed10	transmembrane emp24-like trafficking protein 10 (yeast)	-4.1452	6.84768	0.000273588
ILMN_1257244	8	35198816	68192	Leprotl1	leptin receptor overlapping transcript-like 1	-4.1443	6.51799	0.000183464
ILMN_2671214	17	89044809	77057	Ston1	stonin 1	4.14272	8.23957	0.000576693
ILMN_2933982	5	147316466	67410	4930449I24Rik	RIKEN cDNA 4930449I24 gene	4.14248	8.94589	0.00300159
ILMN_2624729	13	65018896	78124	4930458L03Rik	RIKEN cDNA 4930458L03 gene	4.14112	8.44092	0.00145057
ILMN_1238134	X	102695691	245566	Cypt2-ps	cysteine-rich perinuclear theca 2, pseudogene	4.13868	8.879	0.000554884
ILMN_1242117	11	61115726	380701	Slc47a2	solute carrier family 47, member 2	-4.13619	7.67864	0.000256543
ILMN_3131640	10	60642204	65971	Tbata	thymus, brain and testes associated	4.13609	7.88799	0.000422131
ILMN_2742944	X	16709443	74405	Efhc2	EF-hand domain (C-terminal) containing 2	4.13606	7.92982	0.000330996
ILMN_2516348	1	164529055	53330	Vamp4	vesicle-associated membrane protein 4	-4.13596	8.89007	0.00028757
ILMN_2759730	3	79630764	70652	Tmem144	transmembrane protein 144	4.1355	8.20503	0.000392434
ILMN_2823815	X	16100678	66742	Cypt1	NA	4.13155	10.0222	0.000545746
ILMN_1235402	9	6265125	71829	Ddi1	DDI1, DNA-damage inducible 1, homolog 1 (S. cerevisiae)	4.13048	9.65454	0.00248958
ILMN_2618935	4	114766141	67182	Pdzk1ip1	PDZK1 interacting protein 1	4.1301	8.81059	0.00157654
ILMN_2821951	X	24352185	546282	Gm5935	NA	4.12955	10.5051	0.00383443
ILMN_2922284	Y_random	27838172	434935	MGC107098	NA	4.12946	10.8591	0.00457333
ILMN_2718217	18	67562326	67951	Tubb6	tubulin, beta 6 class V	4.1286	9.72284	0.00254396
ILMN_1228144	17	56911245	100504446	LOC100504446	proline rich 22	4.12816	9.60288	0.00138112
ILMN_1246923	6	23130516	NA	BB015570	NA	4.12525	8.47669	0.000529173
ILMN_2517271	1	155746700	NA	AK017892	NA	4.12311	7.72263	0.000356359
ILMN_1228034	2	25144528	78217	Tmem210	transmembrane protein 210	4.12225	9.37718	0.00175628
ILMN_1213002	X	100826156	75064	Zcchc13	zinc finger, CCHC domain containing 13	4.1215	8.35686	0.000478844
ILMN_2630400	14	56271123	71099	Tssk4	testis-specific serine kinase 4	4.12049	9.51358	0.00224818
ILMN_2637538	11	101842983	72349	Dusp3	dual specificity phosphatase 3 (vaccinia virus phosphatase VH1-related)	4.12011	8.85885	0.000967086
ILMN_2903992	9	92245865	78459	1700057G04Rik	RIKEN cDNA 1700057G04 gene	4.11845	9.07395	0.0006034
ILMN_1232564	15	101284064	66322	1700011A15Rik	RIKEN cDNA 1700011A15 gene	4.11706	8.94453	0.00297814
ILMN_2825496	1	184677435	433386	4922505E12Rik	RIKEN cDNA 4922505E12 gene	4.11555	9.08095	0.000633919
ILMN_1227663	3	131025938	74442	Sgms2	sphingomyelin synthase 2	4.11506	8.89663	0.00114544
ILMN_2773872	13	55910249	76856	Catsper3	cation channel, sperm associated 3	4.1133	9.51636	0.00109111
ILMN_2842877	X	96661833	18744	Pja1	praja1, RING-H2 motif containing	4.11299	8.07069	0.000452886
ILMN_1259598	5	24050046	231045	Iqca1l	RIKEN cDNA 4931409K22 gene	4.1128	8.42694	0.000996992
ILMN_1236220	13	65138380	238683	4932441B19Rik	RIKEN cDNA 4932441B19 gene	4.11254	7.26833	0.000380859
ILMN_2505970	7	125818241	74424	Tmc5	transmembrane channel-like gene family 5	4.10488	8.63093	0.0018889
ILMN_2788502	Y_random	13735985	100040031	LOC100040031	NA	4.10086	10.2022	0.00216328
ILMN_2863532	19	34051092	67717	Lipf	lipase, gastric	4.09889	7.51756	0.000379032
ILMN_2879232	Y_random	18285191	70009	Ssty2	NA	4.09837	10.9444	0.00645296
ILMN_2689560	8	127417038	102058	Exoc8	exocyst complex component 8	-4.09703	8.74039	0.000256543
ILMN_1223330	4	40981251	11832	Aqp7	aquaporin 7	4.09701	10.7427	0.00074035
ILMN_2670472	4	41442981	329828	AI464131	expressed sequence AI464131	-4.09678	6.45167	0.000270338
ILMN_1216639	X	140225796	18481	Pak3	p21 protein (Cdc42/Rac)-activated kinase 3	4.09475	7.59832	0.00028757
ILMN_2787085	8	55606074	76687	Spcs3	signal peptidase complex subunit 3 homolog (S. cerevisiae)	-4.09351	6.91112	0.000587479
ILMN_2905859	9	107486240	56441	Nat6	N-acetyltransferase 6	4.09291	8.56914	0.000600459
ILMN_2682763	7	133974008	78118	4930451I11Rik	RIKEN cDNA 4930451I11 gene	4.09243	9.00496	0.000971366
ILMN_2842348	5	16986500	70935	Speer4f	spermatogenesis associated glutamate (E)-rich protein 4f	4.09043	8.74594	0.00133391
ILMN_2939503	4	109117208	230603	Ttc39a	tetratricopeptide repeat domain 39A	4.0901	10.2466	0.00317577
ILMN_1232624	16	4220047	NA	4930455F16Rik	RIKEN cDNA 4930455F16 gene	4.09005	8.02843	0.000555228
ILMN_1249012	X	150773843	75071	4930524N10Rik	NA	4.08557	8.29438	0.00178796
ILMN_2997695	13	59827484	238663	4932411G14Rik	RIKEN cDNA 4932411G14 gene	4.08544	8.56252	0.00102274
ILMN_2871648	X	67799040	628053	Gm14725	predicted gene 14725	4.08291	7.26198	0.000472972
ILMN_1217670	6	49339095	231946	D330028D13Rik	RIKEN cDNA D330028D13 gene	-4.08097	8.37347	0.000303939
ILMN_2741322	3	107357017	67591	Ubl4b	ubiquitin-like 4B	4.0802	8.29486	0.000593876
ILMN_2688533	X	148439144	66611	Ribc1	RIB43A domain with coiled-coils 1	4.07771	9.24415	0.00124607
ILMN_2693985	6	70715958	19895	Rpia	ribose 5-phosphate isomerase A	-4.07631	6.43037	0.000328464
ILMN_1247746	X	10876684	100042922	Gm14483	NA	4.07571	10.9947	0.00114324
ILMN_2704802	9	58207551	74286	Tbc1d21	NA	4.07468	8.01059	0.000301206
ILMN_1218396	8	11855689	75528	1700018L24Rik	RIKEN cDNA 1700018L24 gene	4.074	10.6434	0.00150151
ILMN_1250075	18	43487995	22240	Dpysl3	dihydropyrimidinase-like 3	4.07169	9.99044	0.000746355
ILMN_3135037	9	36698833	208076	Pknox2	Pbx/knotted 1 homeobox 2	4.07117	8.75342	0.0006034
ILMN_2705758	18	52492186	67634	Ftmt	ferritin mitochondrial	4.07084	9.75425	0.00311615
ILMN_2999439	4	55540448	16600	Klf4	Kruppel-like factor 4 (gut)	4.06998	8.49789	0.00101502
ILMN_3003308	X	137483539	53380	Psmd10	proteasome (prosome, macropain) 26S subunit, non-ATPase, 10	4.06958	8.47374	0.00085647
ILMN_1258239	10	5942592	66084	Rmnd1	NA	4.06918	8.24764	0.00102399
ILMN_3022025	X	105141278	213450	Gm732	predicted gene 732	4.06394	8.14112	0.000935338
ILMN_2902115	17	28467618	19896	Rpl10a	ribosomal protein L10A	-4.06349	9.98084	0.00032875
ILMN_1248090	8	107322476	442809	4932416K20Rik	NA	4.06054	8.94615	0.00199385
ILMN_1249291	X	150587456	635580	Gm16445	NA	4.05923	9.41022	0.00105726
ILMN_2965595	9	108348341	434439	BC048562	cDNA sequence BC048562	4.05602	10.3848	0.00148196
ILMN_2720901	4	109178105	67646	4930522H14Rik	RIKEN cDNA 4930522H14 gene	4.05588	9.07166	0.000628097
ILMN_2491243	4	151761143	269610	Chd5	chromodomain helicase DNA binding protein 5	4.05379	9.6964	0.00105243
ILMN_1260057	1	174153843	27222	Atp1a4	ATPase, Na+/K+ transporting, alpha 4 polypeptide	4.05347	8.72618	0.000470799
ILMN_2547999	5	100055985	NA	AK015098	NA	4.0525	7.70862	0.000416091
ILMN_2755322	17	87343720	74915	Atp6v1e2	ATPase, H+ transporting, lysosomal V1 subunit E2	4.05224	8.38445	0.000416091
ILMN_1236299	11	103492449	69444	Lyzl6	lysozyme-like 6	4.05101	11.2323	0.00262811
ILMN_2598050	14	64732524	73382	Prss52	protease, serine, 52	4.04907	8.11134	0.000846127
ILMN_2619340	5	15375960	NA	AK015844	NA	4.04727	7.74398	0.000491528
ILMN_1248923	7	138480158	68223	Fam24a	family with sequence similarity 24, member A	4.04611	9.90991	0.00330672
ILMN_2902833	X	100826496	75064	Zcchc13	zinc finger, CCHC domain containing 13	4.04568	8.88482	0.000529359
ILMN_2666550	11	109658612	69324	1700012B07Rik	RIKEN cDNA 1700012B07 gene	4.04455	10.5034	0.00114534
ILMN_1212782	17	28675828	67645	4930511I11Rik	RIKEN cDNA 4930511I11 gene	4.04262	9.84474	0.000949274
ILMN_2976293	8	90110116	330820	4933402J07Rik	RIKEN cDNA 4933402J07 gene	4.04131	10.1658	0.000847121
ILMN_2684022	14	69793446	18092	Nkx2-6	NK2 transcription factor related, locus 6 (Drosophila)	4.04093	9.75106	0.00337431
ILMN_3005587	5	3575665	77036	1700109H08Rik	RIKEN cDNA 1700109H08 gene	4.03668	9.56276	0.00148579
ILMN_2756396	4	94586640	67753	4930579C15Rik	RIKEN cDNA 4930579C15 gene	4.03429	9.44982	0.00190579
ILMN_1221938	5	26361451	75657	Speer4a	spermatogenesis associated glutamate (E)-rich protein 4a	4.03369	7.87839	0.000572618
ILMN_1240632	5	123930452	76399	Il31	interleukin 31	4.03086	8.11677	0.00146211
ILMN_2659447	2	155893242	245865	Spag4	sperm associated antigen 4	4.03011	9.60325	0.000559844
ILMN_1253813	15	103329020	105855	Nckap1l	NCK associated protein 1 like	4.02969	8.00564	0.000778461
ILMN_2703765	8	98083100	70993	Prss54	NA	4.0296	9.98503	0.00256856
ILMN_2971964	12	82520887	11498	Adam4	a disintegrin and metallopeptidase domain 4	4.029	8.33501	0.000536765
ILMN_1220636	11	103312249	237954	Lrrc37a	leucine rich repeat containing 37A	4.02782	9.65683	0.000912693
ILMN_1239447	4	46408720	93966	Hemgn	hemogen	4.02778	8.451	0.000606995
ILMN_2619416	2	164653032	75642	1700020C07Rik	RIKEN cDNA 1700020C07 gene	4.02697	8.18795	0.000327499
ILMN_2485365	10	19919178	NA	AK015099	NA	4.02625	8.53819	0.000660214
ILMN_1230583	15	81306569	56438	Rbx1	ring-box 1	-4.02528	6.56116	0.00024384
ILMN_1225521	11	69573850	56293	Amac1	acyl-malonyl condensing enzyme 1	4.02523	8.2819	0.0013217
ILMN_1232336	2	28320663	69327	1700007K13Rik	RIKEN cDNA 1700007K13 gene	4.02522	9.26428	0.00100473
ILMN_2644632	2	32643520	20910	Stxbp1	syntaxin binding protein 1	-4.02303	6.90512	0.000256543
ILMN_2967254	X	151559989	73347	1700042B14Rik	NA	4.02267	7.86735	0.000438422
ILMN_1222389	9	61823899	74090	Paqr5	progestin and adipoQ receptor family member V	4.02266	8.62955	0.000939166
ILMN_3131063	17	47736459	12445	Ccnd3	cyclin D3	4.02078	8.45328	0.00152306
ILMN_2630138	11	65645117	237806	Dnahc9	dynein, axonemal, heavy chain 9	4.02013	8.06061	0.000935338
ILMN_2721149	14	61930670	219144	Arl11	ADP-ribosylation factor-like 11	4.01994	7.75846	0.00074964
ILMN_1233602	14	60714834	67659	AK016207	RIKEN cDNA 4930563I02 gene	4.01873	8.03511	0.000403893
ILMN_2702197	6	86475202	23983	Pcbp1	poly(rC) binding protein 1	-4.0159	9.38095	0.000256543
ILMN_1260504	14	43824570	NA	AK047145	NA	-4.01505	6.15841	0.000256543
ILMN_2728456	1	56693070	71066	Hsfy2	heat shock transcription factor, Y linked 2	4.01457	9.16385	0.000690121
ILMN_3162214	15	74649563	15202	Hemt1	hematopoietic cell transcript 1	-4.01362	7.53114	0.000209974
ILMN_1231550	10	77356716	75188	1700009J07Rik	RIKEN cDNA 1700009J07 gene	4.0128	8.56833	0.000684732
ILMN_2664950	13	48897497	18676	Phf2	PHD finger protein 2	-4.01279	7.81374	0.000327499
ILMN_2638509	8	127142413	73647	Capn9	calpain 9	4.01264	8.55112	0.000720069
ILMN_2745406	18	52798810	66758	Zfp474	zinc finger protein 474	4.01069	8.56915	0.000581761
ILMN_2840313	14	96281917	66732	4921530L21Rik	RIKEN cDNA 4921530L21 gene	4.00965	9.4094	0.000610691
ILMN_2692644	2	158333719	246747	Adig	adipogenin	4.00613	8.07321	0.00123424
ILMN_2793688	X	132255133	78478	Tmsb15a	thymosin beta 15a	4.0059	8.25842	0.000412022
ILMN_2771020	Y_random	48390636	100040223	Ssty1	NA	4.0051	9.07288	0.00223955
ILMN_2790144	2	163879652	67145	Tomm34	translocase of outer mitochondrial membrane 34	-4.00267	7.70736	0.000256543
ILMN_2677217	6	29943382	NA	1700023L04Rik	RIKEN cDNA 1700023L04 gene	4.00193	10.6485	0.00216561
ILMN_3040018	9	75446602	50876	Tmod2	tropomodulin 2	4.00125	7.98712	0.000559844
ILMN_2425569	5	137820231	22635	Zan	zonadhesin	4.00122	8.25584	0.000764761
ILMN_2931659	X	57689595	631784	Gm7073	predicted gene 7073	4.00043	8.67355	0.000722563
ILMN_2753623	5	91464102	71920	Epgn	epithelial mitogen	3.99724	8.94675	0.00106791
ILMN_2664702	15	98086550	70069	H1fnt	H1 histone family, member N, testis-specific	3.99518	10.5155	0.000453839
ILMN_2664972	2	153594130	13589	Mapre1	microtubule-associated protein, RP/EB family, member 1	-3.99491	7.99161	0.000273588
ILMN_2737831	2	126966426	73338	Itpripl1	inositol 1,4,5-triphosphate receptor interacting protein-like 1	3.99445	7.49545	0.000382979
ILMN_3009447	7	51311935	16619	Klk1b27	kallikrein 1-related peptidase b27	3.99308	8.49596	0.000992195
ILMN_2450506	9	67068771	70549	Tln2	talin 2	3.99218	8.02606	0.000379922
ILMN_3161932	11	46221189	432552	Fam71b	family with sequence similarity 71, member B	3.9899	8.8504	0.000670429
ILMN_2976829	16	23113891	13682	Eif4a2	eukaryotic translation initiation factor 4A2	-3.98967	9.43276	0.000209974
ILMN_2635708	11	58606337	75429	Fam183b	family with sequence similarity 183, member B	3.98933	10.8619	0.00122592
ILMN_2725188	7	66084081	11982	Atp10a	ATPase, class V, type 10A	3.98781	7.81625	0.000985031
ILMN_2724167	16	11072915	20621	Snn	stannin	3.98729	7.33077	0.000497995
ILMN_2678932	4	53013255	73398	Nipsnap3a	nipsnap homolog 3A (C. elegans)	3.98594	10.5549	0.00206498
ILMN_1217982	Y_random	54422154	100039614	LOC100039753	NA	3.98519	11.5667	0.00445015
ILMN_1244241	X	109498140	73809	Satl1	spermidine/spermine N1-acetyl transferase-like 1	3.98465	8.18049	0.000871018
ILMN_1226293	15	76442940	72027	Slc39a4	solute carrier family 39 (zinc transporter), member 4	3.98439	7.61706	0.000420683
ILMN_2591370	12	106011397	94040	Clmn	calmin	3.98375	8.30014	0.000572618
ILMN_1222219	14	37915634	70045	2610528A11Rik	RIKEN cDNA 2610528A11 gene	3.98225	8.34298	0.000638311
ILMN_2967843	8	41882271	384806	4930529F22Rik	RIKEN cDNA 4930529F22 gene	3.97747	8.76823	0.000820248
ILMN_2627690	7	29606873	15388	Hnrnpl	heterogeneous nuclear ribonucleoprotein L	-3.97669	9.54526	0.000256543
ILMN_3161109	8_random	311759	654453	EG654453	defensin beta 33	3.97487	8.4545	0.00133384
ILMN_2709782	1	66485604	17756	Mtap2	microtubule-associated protein 2	3.97417	8.24983	0.000759463
ILMN_1212938	17	35309461	11629	Aif1	allograft inflammatory factor 1	3.97262	10.1738	0.00152694
ILMN_2428714	1	92000422	74918	Iqca	IQ motif containing with AAA domain	3.96977	8.28173	0.00103266
ILMN_1239366	8	98083345	70993	Prss54	protease, serine, 54	3.96953	8.55945	0.000438422
ILMN_1241001	Y	364923	26908	Eif2s3y	eukaryotic translation initiation factor 2, subunit 3, structural gene Y-linked	3.96814	7.81513	0.000453076
ILMN_1223832	5	121968875	280668	Adam1a	a disintegrin and metallopeptidase domain 1a	3.96807	9.09853	0.00205723
ILMN_1235132	12	82520620	11498	Adam4	a disintegrin and metallopeptidase domain 4	3.96796	9.19722	0.00135752
ILMN_1257298	4	155107711	68991	Ssu72	Ssu72 RNA polymerase II CTD phosphatase homolog (yeast)	-3.9673	8.01601	0.000450969
ILMN_2551732	18	36269428	74966	4930471G03Rik	RIKEN cDNA 4930471G03 gene	3.96699	10.359	0.000805298
ILMN_2649579	4	63268306	75524	1700018C11Rik	RIKEN cDNA 1700018C11 gene	3.9669	10.6079	0.00100391
ILMN_2815374	9	21738645	67119	Ccdc159	coiled-coil domain containing 159	3.96542	8.27743	0.000656007
ILMN_1218144	16	34678624	76378	Ropn1	ropporin, rhophilin associated protein 1	3.96436	9.60707	0.000487881
ILMN_3033086	2	153691095	76407	Sun5	Sad1 and UNC84 domain containing 5	3.9618	9.792	0.00226594
ILMN_2603888	4	109116828	230603	Ttc39a	tetratricopeptide repeat domain 39A	3.96125	9.31762	0.00192339
ILMN_1246434	13	21409127	75512	Gpx6	NA	3.96045	8.23825	0.000425832
ILMN_1220239	3	146624676	70892	Ttll7	tubulin tyrosine ligase-like family, member 7	3.95953	8.76854	0.00232515
ILMN_2717642	6	29269377	330277	Fam71f1	family with sequence similarity 71, member F1	3.95896	9.45244	0.000529173
ILMN_1223356	X	149993651	69361	Cypt3	cysteine-rich perinuclear theca 3	3.95874	10.6737	0.000612382
ILMN_2772130	9	105045749	73532	1700080E11Rik	RIKEN cDNA 1700080E11 gene	3.95709	8.88736	0.00145633
ILMN_1246291	7	146452847	101631	Pwwp2b	PWWP domain containing 2B	3.95675	8.6015	0.000497426
ILMN_3004065	15	82144658	74716	Wbp2nl	WBP2 N-terminal like	3.95513	8.92754	0.000510497
ILMN_1219309	7	140778875	73808	4930404H21Rik	RIKEN cDNA 4930404H21 gene	3.95324	11.4711	0.00493313
ILMN_3117714	18	73750116	240396	Mex3c	mex3 homolog C (C. elegans)	3.95222	8.42199	0.000864108
ILMN_2477448	17	27463628	NA	AK015366	NA	-3.95155	6.60518	0.000216347
ILMN_1226573	8	97844004	73407	Tepp	testis, prostate and placenta expressed	3.95013	9.53758	0.000722563
ILMN_2967255	X	160198306	74264	1700045I19Rik	ring finger protein 138 pseudogene	3.94826	8.01788	0.000686942
ILMN_1251371	15	89208241	70113	Odf3b	outer dense fiber of sperm tails 3B	3.94487	7.70019	0.000703216
ILMN_2591632	16	37510126	74197	Gtf2e1	general transcription factor II E, polypeptide 1 (alpha subunit)	-3.94218	7.84913	0.00028757
ILMN_2674544	17	57028135	78625	1700061G19Rik	RIKEN cDNA 1700061G19 gene	3.9414	10.026	0.00268882
ILMN_2833781	7	146452728	101631	Pwwp2b	PWWP domain containing 2B	3.93912	8.48663	0.000327499
ILMN_3152309	6	24750771	20690	Spam1	sperm adhesion molecule 1	3.93711	9.7729	0.00463126
ILMN_2475647	14	100644502	NA	AK015818	NA	3.93699	7.19056	0.000332238
ILMN_2931853	11	83325446	629303	Gm11435	predicted gene 11435	3.93627	8.18511	0.000439385
ILMN_2435451	4	141233644	68817	Ddi2	NA	-3.93577	6.98413	0.000273588
ILMN_3035785	8	4245919	26400	Map2k7	mitogen-activated protein kinase kinase 7	3.93385	7.22676	0.000321075
ILMN_2719202	13	23665996	319180	Hist1h2bf	histone cluster 1, H2bf	3.93335	8.84335	0.00106791
ILMN_3003152	5	143516954	231861	Tnrc18	trinucleotide repeat containing 18	3.93328	7.56524	0.000439456
ILMN_2533766	10	58911472	215999	Ccdc109a	coiled-coil domain containing 109A	3.93088	8.58401	0.000697928
ILMN_1259575	Y_random	48388633	100042626	Ssty1	Y-linked testis-specific protein 1-like	3.92998	7.58983	0.000893845
ILMN_2603608	4	129168992	68233	1700125D06Rik	RIKEN cDNA 1700125D06 gene	3.92978	9.62724	0.000574976
ILMN_2759983	4	133686029	70012	Ccdc21	coiled-coil domain containing 21	-3.92867	7.29528	0.000209974
ILMN_1217308	7	51271651	16618	Klk1b26	kallikrein 1-related petidase b26	3.92758	8.67686	0.00113422
ILMN_1235474	3	96674337	59020	Pdzk1	PDZ domain containing 1	3.92754	8.89147	0.000628517
ILMN_1227332	13	24045742	214189	Scgn	secretagogin, EF-hand calcium binding protein	3.92618	8.51334	0.000420683
ILMN_1248700	7	25497487	232972	BC049730	cDNA sequence BC049730	-3.92583	6.12552	0.000245853
ILMN_2430374	X	20259260	22201	Uba1	ubiquitin-like modifier activating enzyme 1	3.92537	8.55909	0.000380859
ILMN_2933692	8	72855699	19704	Upf1	UPF1 regulator of nonsense transcripts homolog (yeast)	-3.925	7.91258	0.000209974
ILMN_2833993	17	33202358	74042	4921501E09Rik	RIKEN cDNA 4921501E09 gene	3.92336	7.73847	0.000738831
ILMN_1226083	6	145353022	74071	Ifltd1	intermediate filament tail domain containing 1	3.92305	7.7176	0.00049802
ILMN_2682826	6	128119818	NA	AK033854	RIKEN cDNA 9330102E08 gene	-3.92213	9.40484	0.000438422
ILMN_2637903	6	40464957	67690	Prss37	protease, serine, 37	3.92157	7.08056	0.000462972
ILMN_1255857	5	150248371	75860	4930588N13Rik	RIKEN cDNA 4930588N13 gene	3.92157	7.48116	0.000392434
ILMN_1244138	17	53654297	110332	4921523A10Rik	RIKEN cDNA 4921523A10 gene	3.92105	8.14316	0.00195488
ILMN_2780186	7	75764742	384639	Gm5334	tetraspanin 7 pseudogene	3.92056	7.68939	0.000808855
ILMN_1213028	11	88107998	74297	1700106J16Rik	RIKEN cDNA 1700106J16 gene	3.92018	8.29771	0.0006034
ILMN_2995290	2	71101179	13427	Dync1i2	dynein cytoplasmic 1 intermediate chain 2	-3.92002	9.68028	0.00028757
ILMN_2999177	6	28388477	56223	Fscn3	fascin homolog 3, actin-bundling protein, testicular (Strongylocentrotus purpuratus)	3.91798	7.78385	0.0012972
ILMN_2811775	X	73642802	619294	4930428D18Rik	RIKEN cDNA 4930428D18 gene	3.91756	8.23319	0.00145986
ILMN_2652394	4	135559731	27224	Tceb3	transcription elongation factor B (SIII), polypeptide 3	-3.91586	7.08107	0.000256543
ILMN_2614400	15	88431513	70073	Zdhhc25	zinc finger, DHHC domain containing 25	3.91572	8.72949	0.000580898
ILMN_1247947	2	122635120	59010	Sqrdl	sulfide quinone reductase-like (yeast)	3.91553	9.31625	0.00102399
ILMN_3006123	6	7625993	27053	Asns	asparagine synthetase	3.91438	8.09565	0.000600015
ILMN_1234015	Y_random	8781876	100041550	LOC100041550	NA	3.91241	7.77609	0.000782516
ILMN_1248467	4	106353354	381538	Heatr8	HEAT repeat containing 8	3.91124	7.99571	0.000606995
ILMN_2776775	13	59827585	238663	4932411G14Rik	RIKEN cDNA 4932411G14 gene	3.91124	8.15223	0.00066812
ILMN_2416109	15	69064657	NA	AK016287	NA	3.91117	7.43493	0.00102399
ILMN_1258084	2	130231604	75656	1700020A23Rik	RIKEN cDNA 1700020A23 gene	3.91064	8.44255	0.00121184
ILMN_1216028	X	35075546	382209	Rhox3a	reproductive homeobox 3H	3.91031	7.58585	0.000302192
ILMN_2677161	10	79039255	21830	Theg	testicular haploid expressed gene	3.91002	7.4775	0.000472573
ILMN_2682467	2	126587315	75083	Usp50	ubiquitin specific peptidase 50	3.90826	9.51643	0.000642943
ILMN_2854888	X	13788524	385328	Gm5382	predicted gene 5382	3.90699	10.4195	0.000529173
ILMN_1231555	8	107805850	74356	4931428F04Rik	RIKEN cDNA 4931428F04 gene	3.90665	9.22668	0.000625624
ILMN_2918229	X	16099998	66742	Cypt1	cysteine-rich perinuclear theca 1	3.90607	9.07132	0.000346987
ILMN_2662970	14	105904774	74864	4930449E01Rik	NA	3.90578	9.61806	0.0014924
ILMN_2720180	8	109711158	66427	Cyb5b	cytochrome b5 type B	-3.90536	7.79545	0.00028757
ILMN_2683640	14	64695930	71037	Prss55	protease, serine, 55	3.90525	9.97617	0.000550366
ILMN_1215486	10	80826921	432479	4930404N11Rik	RIKEN cDNA 4930404N11 gene	3.90437	9.76838	0.000947614
ILMN_2547989	14	23353792	NA	AK015091	NA	3.90428	7.50755	0.000572618
ILMN_2713872	8	108455520	244631	Pskh1	protein serine kinase H1	-3.90421	6.80618	0.000256543
ILMN_2509171	11	58785076	56631	Trim17	tripartite motif-containing 17	3.90384	9.28902	0.000327499
ILMN_2728504	14	33828000	67580	Lrrc18	leucine rich repeat containing 18	3.90367	8.63317	0.000470799
ILMN_1227435	X	49321923	74279	1700080O16Rik	RIKEN cDNA 1700080O16 gene	3.90327	8.41326	0.000997204
ILMN_2448740	6	23604181	71300	Rnf148	ring finger protein 148	3.90295	8.90933	0.000453076
ILMN_2684093	14	56244151	56739	Rec8	REC8 homolog (yeast)	3.90255	9.06669	0.000869369
ILMN_2600199	12	82024456	NA	1700052I22Rik	RIKEN cDNA 1700052I22 gene	3.9016	10.4692	0.000613534
ILMN_2735615	7	86064972	57444	Isg20	interferon-stimulated protein	3.90017	7.83031	0.000587479
ILMN_1232761	9	121487064	69032	Lyzl4	lysozyme-like 4	3.8984	10.2969	0.00226029
ILMN_2653832	4	137010680	69380	1700013G24Rik	RIKEN cDNA 1700013G24 gene	3.89827	9.67546	0.00121551
ILMN_3023749	1	145586512	69367	Glrx2	glutaredoxin 2 (thioltransferase)	3.89727	7.74753	0.000599835
ILMN_2638186	17	47840978	107971	Frs3	fibroblast growth factor receptor substrate 3	-3.89618	6.46316	0.00028757
ILMN_1214597	X	26100444	382277	Gm5169	NA	3.89615	7.90528	0.000992195
ILMN_2998446	13	55910209	76856	Catsper3	cation channel, sperm associated 3	3.89454	9.78774	0.00268934
ILMN_2728538	12	81598796	97827	Exd2	exonuclease 3'-5' domain containing 2	-3.89454	9.19362	0.000420683
ILMN_2534209	11	72132689	628100	Fbxo39	F-box protein 39	3.89428	10.1292	0.000782421
ILMN_1236192	X	69185587	382221	Gm1141	predicted gene 1141	3.89427	7.52381	0.000440329
ILMN_2600236	14	34888847	239029	Antxrl	anthrax toxin receptor-like	3.89409	9.08968	0.000773451
ILMN_2647931	13	35761759	12593	Cdyl	chromodomain protein, Y chromosome-like	3.89387	8.38244	0.000619226
ILMN_3100258	10	79042684	21830	Theg	testicular haploid expressed gene	3.89051	9.21425	0.000327499
ILMN_2618100	X	43683278	73360	Actrt1	actin-related protein T1	3.89014	8.10086	0.000381452
ILMN_1249991	16	46036011	84544	Cd96	CD96 antigen	3.88969	6.9932	0.000686942
ILMN_1244213	6	143789695	20678	Sox5	SRY-box containing gene 5	3.88931	9.69981	0.00204009
ILMN_2545407	17	66003633	106572	Rab31	RAB31, member RAS oncogene family	3.88801	7.69108	0.000462972
ILMN_1254302	2	151335330	386649	Nsfl1c	NSFL1 (p97) cofactor (p47)	-3.88708	7.19482	0.000336016
ILMN_1247113	11	82713437	78919	Fndc8	fibronectin type III domain containing 8	3.88669	8.31603	0.000497426
ILMN_2732954	2	162913435	68236	Gtsf1l	gametocyte specific factor 1-like	3.88629	12.3288	0.00134662
ILMN_2709478	X	156404337	58194	Sh3kbp1	SH3-domain kinase binding protein 1	3.88621	8.45675	0.000531445
ILMN_3007767	5	123487239	74890	Morn3	MORN repeat containing 3	3.88607	9.08952	0.000403725
ILMN_1248642	1	161974280	NA	CA463985	NA	3.88566	6.96455	0.000473125
ILMN_1253970	11	120479708	209011	Sirt7	sirtuin 7 (silent mating type information regulation 2, homolog) 7 (S. cerevisiae)	-3.88331	6.30959	0.000256543
ILMN_1230777	5	31356898	381629	0610007C21Rik	RIKEN cDNA 0610007C21 gene	-3.8826	6.80625	0.000256543
ILMN_3156236	14	22552852	27389	Dusp13	dual specificity phosphatase 13	3.8812	8.91008	0.000346987
ILMN_2957167	6	113546905	70979	4931417G12Rik	RIKEN cDNA 4931417G12 gene	3.88009	10.1291	0.00178379
ILMN_3147135	4	116311609	58810	Akr1a4	aldo-keto reductase family 1, member A1 (aldehyde reductase)	-3.87976	8.2506	0.000327499
ILMN_2991970	4	133768031	329954	Catsper4	cation channel, sperm associated 4	3.87956	10.0243	0.0033854
ILMN_2939579	8	11655521	76413	1700016D06Rik	RIKEN cDNA 1700016D06 gene	3.87896	10.2054	0.00114851
ILMN_2535036	7	127069963	381917	AK053178	dynein, axonemal, heavy chain 3	3.87802	7.93063	0.00182121
ILMN_3094365	X	105141114	213450	Gm732	predicted gene 732	3.87721	7.55741	0.000367677
ILMN_1242313	8	12600666	78634	Spaca7	sperm acrosome associated 7	3.8766	10.8393	0.00307305
ILMN_2643016	19	10102795	74760	Rab3il1	RAB3A interacting protein (rabin3)-like 1	3.87593	7.35775	0.000283151
ILMN_1243580	Y_random	54421780	100039614	LOC100039753	NA	3.87407	11.2714	0.00454263
ILMN_3125842	4	42880903	277773	BC049635	cDNA sequence BC049635	3.87317	9.7407	0.00102548
ILMN_2731621	1	37234227	70853	4921511C04Rik	von Willebrand factor A domain containing 3B	3.87172	10.082	0.00123672
ILMN_2863060	10	58911481	215999	Ccdc109a	coiled-coil domain containing 109A	3.8717	8.00749	0.000550366
ILMN_2482722	7	125682935	209760	Tmc7	transmembrane channel-like gene family 7	3.87158	7.82768	0.000893891
ILMN_2644651	5	135377534	76629	Wbscr28	Williams-Beuren syndrome chromosome region 28 (human)	3.87126	7.62134	0.000432762
ILMN_1228194	Y_random	48390635	100040223	Ssty1	NA	3.8708	8.92482	0.00108787
ILMN_2940867	X	65173110	66780	4933436I01Rik	RIKEN cDNA 4933436I01 gene	3.86992	7.47536	0.000408382
ILMN_1233860	7	31774202	76415	Fam187b	family with sequence similarity 187, member B	3.86919	9.81865	0.000916825
ILMN_2965600	9	108348097	434439	BC048562	cDNA sequence BC048562	3.86903	9.03081	0.000888871
ILMN_2834950	7	138469674	69318	1700007K09Rik	RIKEN cDNA 1700007K09 gene	3.86772	10.6659	0.00305724
ILMN_2562670	6	140601005	11569	Aebp2	AE binding protein 2	-3.86764	6.40432	0.000256543
ILMN_1257248	8	47112865	67620	Lrp2bp	Lrp2 binding protein	3.86746	8.93334	0.000724102
ILMN_2598766	1	191946388	19130	Prox1	prospero-related homeobox 1	3.8664	7.68528	0.000687675
ILMN_1258454	18	36265889	74966	4930471G03Rik	RIKEN cDNA 4930471G03 gene	3.86603	9.05008	0.00038095
ILMN_2730436	1	89741597	20215	Sag	retinal S-antigen	3.86554	7.50306	0.000488873
ILMN_1255963	2	113137002	75275	Tmco5b	transmembrane and coiled-coil domains 5B	3.86342	8.04534	0.000420683
ILMN_1228349	12	4720187	20403	Itsn2	intersectin 2	3.86241	8.97048	0.000482416
ILMN_2677422	6	134388012	66813	Bcl2l14	BCL2-like 14 (apoptosis facilitator)	3.86239	8.32445	0.000871018
ILMN_2629708	11	80681178	75622	Spaca3	sperm acrosome associated 3	3.86138	10.7897	0.00380303
ILMN_3160454	X	151009992	434881	Gm5647	NA	3.85803	8.17564	0.000435601
ILMN_2733671	3	108347567	75504	1700013F07Rik	RIKEN cDNA 1700013F07 gene	3.85794	10.0578	0.00110086
ILMN_2967750	14	60999544	72125	Fam123a	family with sequence similarity 123, member A	3.85706	9.97075	0.00196325
ILMN_1253199	8	58349957	244486	Adam29	a disintegrin and metallopeptidase domain 29	3.8558	8.04459	0.000574721
ILMN_2624647	13	55421483	19336	Rab24	RAB24, member RAS oncogene family	-3.85487	6.33991	0.000256543
ILMN_2606189	8	97837000	73407	Tepp	testis, prostate and placenta expressed	3.85372	8.66665	0.000289741
ILMN_2778961	X	73512504	238829	Gm4937	predicted gene 4937	3.85349	7.77881	0.000431633
ILMN_1251725	17	35206921	68468	Ly6g6c	lymphocyte antigen 6 complex, locus G6C	3.85343	9.14141	0.00078529
ILMN_1218124	6	54215136	69993	Chn2	NA	3.85226	9.27229	0.000596384
ILMN_2955356	8	107037241	234664	Nae1	NEDD8 activating enzyme E1 subunit 1	-3.85226	8.94393	0.000256543
ILMN_2592093	11	78352126	55978	Ift20	intraflagellar transport 20 homolog (Chlamydomonas)	-3.85208	7.5407	0.000256543
ILMN_2526503	12	88099495	627607	Gm6772	predicted gene 6772	3.85142	8.29293	0.000374254
ILMN_2651010	10	60643124	65971	Tbata	thymus, brain and testes associated	3.85141	7.73847	0.00119535
ILMN_2734109	15	71276374	70363	Fam135b	family with sequence similarity 135, member B	3.85069	8.30801	0.00217999
ILMN_2985249	X	8266950	387132	Ssxb2	synovial sarcoma, X member B, breakpoint 8	3.84881	7.71191	0.000550366
ILMN_2460188	4	57996926	67402	Txndc8	thioredoxin domain containing 8	3.84649	10.5748	0.00117584
ILMN_2874193	9	119078824	382113	Slc22a14	solute carrier family 22 (organic cation transporter), member 14	3.84637	10.1189	0.0022149
ILMN_1241142	12	106010076	94040	Clmn	calmin	3.8447	9.22974	0.00032875
ILMN_2839313	6	83462906	11468	Actg2	actin, gamma 2, smooth muscle, enteric	3.84263	10.4177	0.000673325
ILMN_2924754	3	96674328	59020	Pdzk1	PDZ domain containing 1	3.84195	10.847	0.00164556
ILMN_2891646	13	21814191	319186	Hist1h2bm	histone cluster 1, H2bm	3.84126	8.46076	0.000747073
ILMN_2962199	16	64477883	224291	Csnka2ip	casein kinase 2, alpha prime interacting protein	3.84025	9.64621	0.000925859
ILMN_2647458	11	32423613	69306	Efcab9	EF-hand calcium binding domain 9	3.84012	10.7002	0.00335747
ILMN_1238736	7	51456820	18050	Klk1b3	NA	3.83957	7.57453	0.000521737
ILMN_1216330	13	24838275	666145	AK006029	RIKEN cDNA 1700016G14 gene	3.83955	11.2725	0.00370582
ILMN_2758596	7	31455863	74927	4930479M11Rik	RIKEN cDNA 4930479M11 gene	3.83929	10.1038	0.000625624
ILMN_3075927	5	21151295	320118	Fbxl13	F-box and leucine-rich repeat protein 13	3.8374	8.09841	0.000690121
ILMN_2888448	17	8449913	12458	Ccr6	chemokine (C-C motif) receptor 6	3.83712	7.78483	0.00112894
ILMN_2678394	X	9427214	385317	4930557A04Rik	RIKEN cDNA 4930557A04 gene	3.83703	9.27459	0.000503715
ILMN_2682835	X	160977488	69299	Asb9	ankyrin repeat and SOCS box-containing 9	3.83622	9.07544	0.000478844
ILMN_1236696	7	126630170	71830	Pdilt	protein disulfide isomerase-like, testis expressed	3.83596	10.5353	0.00232532
ILMN_2549416	3	10250040	75497	Fabp12	fatty acid binding protein 12	3.83504	10.03	0.00104106
ILMN_1254167	19	29039493	74411	Ppapdc2	phosphatidic acid phosphatase type 2 domain containing 2	3.8324	9.35522	0.000764761
ILMN_1218770	8	41767357	13526	Adam24	a disintegrin and metallopeptidase domain 24 (testase 1)	3.83228	8.84942	0.00224635
ILMN_2749394	10	79048668	21830	Theg	testicular haploid expressed gene	3.83224	7.8464	0.000614434
ILMN_2686104	6	139938258	114875	Plcz1	phospholipase C, zeta 1	3.83148	10.3504	0.00165123
ILMN_2873321	13	35036195	66761	4933417A18Rik	RIKEN cDNA 4933417A18 gene	3.83116	10.3423	0.00130124
ILMN_1241241	8	13551669	66501	1700029H14Rik	RIKEN cDNA 1700029H14 gene	3.83106	10.7034	0.000472972
ILMN_2744731	2	65861141	77771	Csrnp3	cysteine-serine-rich nuclear protein 3	3.83038	7.86997	0.00170569
ILMN_2524120	13	78164891	75507	Pou5f2	POU domain class 5, transcription factor 2	-3.82918	7.59298	0.000256543
ILMN_2755981	19	45057631	226151	Fam178a	family with sequence similarity 178, member A	-3.82901	7.48263	0.000210589
ILMN_2848588	17	8519886	106489	Sft2d1	SFT2 domain containing 1	-3.82868	6.9948	0.00024384
ILMN_2866712	Y_random	4246948	434960	LOC434960	NA	3.8283	10.7894	0.00566631
ILMN_1218486	1	52626911	227091	Gm553	NA	3.82792	7.78545	0.000381452
ILMN_1254953	4	40981258	11832	Aqp7	aquaporin 7	3.82789	10.9898	0.00114324
ILMN_3160344	12	82478264	214321	Gm4787	predicted gene 4787	3.82759	8.6666	0.0006034
ILMN_1243320	2	153964037	73388	1700058C13Rik	BPI fold containing family A, member 3	3.82712	8.32763	0.000572839
ILMN_1252709	Y_random	54422146	100039614	LOC100039753	NA	3.82661	11.7006	0.0036832
ILMN_2795436	8	44215447	244448	Triml1	tripartite motif family-like 1	3.82657	8.96172	0.00119265
ILMN_1221783	6	35286627	NA	1700065J11Rik	RIKEN cDNA 1700065J11 gene	3.82568	7.20739	0.000461575
ILMN_1240828	14	6959147	100041054	Gm1973	predicted gene 2888	3.82313	9.87251	0.00104023
ILMN_2741149	4	127937473	69317	Hmgb4	high-mobility group box 4	3.82266	10.5563	0.00079228
ILMN_3033562	X	70374551	574404	Gm14685	NA	3.81966	8.43576	0.000899815
ILMN_2736714	7	50698604	74276	Cldnd2	claudin domain containing 2	3.81859	10.2845	0.000568545
ILMN_3106706	2	153682007	76407	Sun5	Sad1 and UNC84 domain containing 5	3.8169	9.9102	0.00247779
ILMN_2491265	10	119513617	74053	Grip1	NA	3.81647	8.69904	0.00181687
ILMN_2804487	17	35308081	11629	Aif1	allograft inflammatory factor 1	3.81501	10.4748	0.000727292
ILMN_1214466	2	90655930	271813	Agbl2	ATP/GTP binding protein-like 2	-3.8144	9.58088	0.00103668
ILMN_2633697	15	9051315	27401	Skp2	S-phase kinase-associated protein 2 (p45)	3.81388	8.55577	0.000604583
ILMN_1247390	5	126328430	NA	NA	predicted gene 4868	3.81375	8.78737	0.000659689
ILMN_2755841	17	53654266	110332	4921523A10Rik	RIKEN cDNA 4921523A10 gene	3.81299	8.21708	0.0010981
ILMN_2867158	X	120256513	73061	3110007F17Rik	RIKEN cDNA 3110007F17 gene	3.81262	6.73135	0.000280604
ILMN_2881477	4	150421563	22319	Vamp3	vesicle-associated membrane protein 3	-3.81081	9.14158	0.00028757
ILMN_3135781	5	97274605	11745	Anxa3	annexin A3	3.81077	8.7711	0.00214225
ILMN_1238503	13	49880466	NA	CO800994	NA	3.81073	7.12224	0.00115903
ILMN_1257491	2	154375362	75480	1700003F12Rik	RIKEN cDNA 1700003F12 gene	3.81017	10.3685	0.0005778
ILMN_3009928	X	112021293	75097	4930524E20Rik	RIKEN cDNA 4930524E20 gene	3.80999	7.68986	0.000289741
ILMN_1255849	7	56082491	243983	Zdhhc13	zinc finger, DHHC domain containing 13	-3.80929	7.25017	0.000328464
ILMN_2758840	6	30581369	74649	Cpa5	carboxypeptidase A5	3.80822	8.4777	0.000484201
ILMN_1240536	18	56754259	67343	1700065I17Rik	RIKEN cDNA 1700065I17 gene	3.80693	11.3305	0.00187403
ILMN_2803156	X	14688127	67395	4930403L05Rik	protein phosphatase 1, regulatory (inhibitor) subunit 2, pseudogene 9	3.80445	7.27919	0.000328464
ILMN_1254220	14	60999711	72125	Fam123a	family with sequence similarity 123, member A	3.80375	8.50712	0.000779118
ILMN_1223667	2	129998380	20638	Snrpb	small nuclear ribonucleoprotein B	-3.80224	6.71934	0.000535381
ILMN_3132898	7	133923946	66090	Ypel3	yippee-like 3 (Drosophila)	3.80173	8.31223	0.000503226
ILMN_1222931	1	179683311	69428	1700016C15Rik	RIKEN cDNA 1700016C15 gene	3.80097	7.86407	0.00129936
ILMN_2780424	12	81208943	12192	Zfp36l1	zinc finger protein 36, C3H type-like 1	3.80094	8.17739	0.00188079
ILMN_2977535	3	83703099	229473	D930015E06Rik	RIKEN cDNA D930015E06 gene	3.80038	7.41082	0.00048085
ILMN_1246251	14	64592052	67750	4930578I06Rik	RIKEN cDNA 4930578I06 gene	3.79974	9.31603	0.00132652
ILMN_2773981	12	87156577	58520	0610007P14Rik	RIKEN cDNA 0610007P14 gene	-3.79899	6.33685	0.000420087
ILMN_2701211	4	155409140	330010	Ttll10	tubulin tyrosine ligase-like family, member 10	3.79703	8.65962	0.000569163
ILMN_2710573	6	113547503	70979	4931417G12Rik	RIKEN cDNA 4931417G12 gene	3.79665	9.28552	0.00125261
ILMN_2607572	2	164296689	73603	Trp53tg5	transformation related protein 53 target 5	3.79561	9.59121	0.0012743
ILMN_2622780	7	148522356	71448	Tmem80	transmembrane protein 80	-3.79553	6.3865	0.000256543
ILMN_2773224	8	112066398	56523	Pmfbp1	polyamine modulated factor 1 binding protein 1	3.79546	9.88131	0.000906315
ILMN_2609753	16	13715258	26565	Pla2g10	phospholipase A2, group X	3.79526	9.47048	0.0029207
ILMN_1232419	5	147328329	100041578	Gm3415	NA	3.79478	10.7972	0.00426708
ILMN_2668536	4	115449656	230648	4732418C07Rik	RIKEN cDNA 4732418C07 gene	-3.79309	7.74047	0.000256543
ILMN_2933805	2	14416079	277468	Slc39a12	solute carrier family 39 (zinc transporter), member 12	3.79254	8.03349	0.00222523
ILMN_1230629	2	25649558	71103	Glt6d1	glycosyltransferase 6 domain containing 1	3.79184	8.38523	0.000835061
ILMN_2471068	14	101597169	76627	1700110M21Rik	RIKEN cDNA 1700110M21 gene	3.79059	10.6621	0.000936676
ILMN_3094853	10	57371956	18768	Pkib	protein kinase inhibitor beta, cAMP dependent, testis specific	3.78977	9.65277	0.000673325
ILMN_1258162	17	27851673	30051	Spdef	SAM pointed domain containing ets transcription factor	3.78926	7.80248	0.000484201
ILMN_2561604	19	17468627	NA	AK041805	NA	3.78887	8.17051	0.000346987
ILMN_2647225	11	113559561	52670	Cpsf4l	cleavage and polyadenylation specific factor 4-like	3.78786	10.7409	0.00265411
ILMN_1246528	Y_random	19988482	100041223	LOC100041223	NA	3.78772	10.5378	0.00306085
ILMN_1243715	12	106109547	NA	AK015114	NA	3.78572	7.43609	0.000628097
ILMN_2779647	X	112019403	237009	4930524E20Rik	ubiquitin-conjugating enzyme E2D N-terminal like	3.78525	7.97501	0.000453076
ILMN_2861482	17	53647086	110332	4921523A10Rik	RIKEN cDNA 4921523A10 gene	3.78465	8.11508	0.00201109
ILMN_2501267	7	125679668	209760	Tmc7	transmembrane channel-like gene family 7	3.78441	8.00692	0.00123312
ILMN_2604029	8	74844876	16598	Klf2	Kruppel-like factor 2 (lung)	3.78404	7.7511	0.00102274
ILMN_2679749	11	11414995	73862	4930415F15Rik	RIKEN cDNA 4930415F15 gene	3.78345	9.68359	0.00223955
ILMN_1252479	8	20016981	381598	Gm10348	NA	-3.78305	6.31977	0.000723443
ILMN_1247563	18	23199729	319211	Nol4	nucleolar protein 4	3.78253	7.97561	0.000289741
ILMN_1253602	1	162005771	67647	4930523C07Rik	RIKEN cDNA 4930523C07 gene	3.78241	8.15098	0.000473125
ILMN_3093375	X	8035271	387132	Ssxb2	synovial sarcoma, X member B, breakpoint 2	3.78137	7.87942	0.000925018
ILMN_1219477	16	10790705	19120	Prm3	protamine 3	3.77977	10.0392	0.000820409
ILMN_2700954	X	73827984	74987	4930468A15Rik	RIKEN cDNA 4930468A15 gene	3.77972	8.93424	0.00408713
ILMN_1247263	X	66145588	627927	Gm6812	predicted gene 6812	3.77895	10.3301	0.000659689
ILMN_2713438	3	154411746	209601	4922501L14Rik	RIKEN cDNA 4922501L14 gene	3.7789	10.6975	0.0031337
ILMN_2749622	2	25464221	77058	4921530D09Rik	RIKEN cDNA 4921530D09 gene	3.77827	10.4391	0.00261962
ILMN_1215304	12	52464226	217558	G2e3	G2/M-phase specific E3 ubiquitin ligase	3.77701	9.18121	0.000747073
ILMN_2476341	15	72929209	NA	DQ715667	NA	-3.77668	6.86265	0.000289741
ILMN_2698647	1	192863662	75558	1700022P22Rik	RIKEN cDNA 1700022P22 gene	3.77657	11.4836	0.00451009
ILMN_2618221	14	70580742	20410	Sorbs3	sorbin and SH3 domain containing 3	3.77646	7.5218	0.000505555
ILMN_2806880	4	32888938	108755	Lyrm2	LYR motif containing 2	-3.77594	6.38592	0.000256543
ILMN_1233348	18	36018099	67393	Cxxc5	CXXC finger 5	3.77543	6.70524	0.000245853
ILMN_3008642	X	8381824	387586	Ssxb5	synovial sarcoma, X member B, breakpoint 5	3.77493	7.9791	0.000839732
ILMN_1247752	1	159029444	73435	1700057K13Rik	RIKEN cDNA 1700057K13 gene	3.77396	10.5352	0.000659689
ILMN_2941972	8	126571983	382038	Urb2	URB2 ribosome biogenesis 2 homolog (S. cerevisiae)	-3.77277	7.01843	0.000256543
ILMN_2593484	8	75090014	66818	9130011J15Rik	RIKEN cDNA 9130011J15 gene	-3.77222	6.58939	0.000289741
ILMN_2754497	7	134747560	68232	1700120K04Rik	RIKEN cDNA 1700120K04 gene	3.77198	8.62795	0.000424096
ILMN_2723751	2	153681970	76407	Sun5	Sad1 and UNC84 domain containing 5	3.77194	10.1908	0.0028019
ILMN_1231139	14	43432165	666647	AK076616	NA	3.77145	7.39294	0.000606995
ILMN_2842155	17	56982550	328845	Acsbg2	acyl-CoA synthetase bubblegum family member 2	3.7714	10.2646	0.00161253
ILMN_1221298	6	121175974	53857	Tuba8	tubulin, alpha 8	3.77092	9.95466	0.00105237
ILMN_1248713	1	166149707	14067	F5	coagulation factor V	3.77092	7.40567	0.000642952
ILMN_2724795	7	17591425	19060	Ppp5c	protein phosphatase 5, catalytic subunit	-3.77004	6.6343	0.000273588
ILMN_2758695	8	96838585	71805	Nup93	nucleoporin 93	-3.76972	7.53932	0.000273588
ILMN_1232231	8	74948475	73316	Calr3	calreticulin 3	3.76888	10.511	0.000659689
ILMN_1245154	5	15031625	66773	Gm17019	NA	3.76503	9.27799	0.000849049
ILMN_1235481	11	109530759	19084	Prkar1a	protein kinase, cAMP dependent regulatory, type I, alpha	-3.76499	7.61976	0.000273588
ILMN_2458328	6	124313337	NA	AK006412	NA	3.76492	10.2003	0.000515081
ILMN_2551891	17	57017169	78625	1700061G19Rik	NA	3.76476	7.56096	0.000327499
ILMN_1251819	16	32499171	245308	Zdhhc19	zinc finger, DHHC domain containing 19	3.76421	7.47942	0.00047997
ILMN_2640097	1	58257032	71724	Aox3	aldehyde oxidase 3	3.76298	8.2842	0.00246106
ILMN_2826235	5	105914946	433926	Lrrc8b	leucine rich repeat containing 8 family, member B	3.76292	9.49285	0.000512429
ILMN_2667335	12	29248263	94041	Allc	allantoicase	3.76229	9.6219	0.000534669
ILMN_2704318	16	17278654	224019	Tmem191c	transmembrane protein 191C	3.76055	8.00942	0.00101539
ILMN_2717117	17	17975432	75202	Ncrna00085	non-protein coding RNA 85	3.7599	9.4376	0.00130051
ILMN_2618942	18	4181980	67328	Lyzl1	lysozyme-like 1	3.75986	11.0608	0.0045099
ILMN_2984872	9	61264644	21887	Tle3	transducin-like enhancer of split 3, homolog of Drosophila E(spl)	3.75919	7.47608	0.000737223
ILMN_1250028	8	81734463	67687	1700011L22Rik	RIKEN cDNA 1700011L22 gene	3.75918	10.8244	0.0029738
ILMN_2700022	8	97191059	107566	Arl2bp	ADP-ribosylation factor-like 2 binding protein	3.75892	9.57519	0.000599835
ILMN_2755448	5	24154571	NA	1700022A21Rik	glycerol-3-phosphate dehydrogenase 1-like pseudogene	3.75849	9.22724	0.000626313
ILMN_1255098	8	73241185	637079	Gm16486	predicted gene 16486	3.75766	8.91711	0.000625624
ILMN_2713638	8	119657047	63857	Bcmo1	beta-carotene 15,15'-monooxygenase	3.75737	7.25947	0.000437275
ILMN_2552853	18	20492036	13510	Dsg1a	desmoglein 1 alpha	3.75734	8.05552	0.00124876
ILMN_1237764	8	78286932	71831	1700007B14Rik	RIKEN cDNA 1700007B14 gene	3.75554	8.18891	0.000389047
ILMN_3157530	18	12909373	71132	Cabyr	calcium-binding tyrosine-(Y)-phosphorylation regulated (fibrousheathin 2)	3.75542	10.2788	0.00193916
ILMN_2620767	7	86505237	54608	Abhd2	abhydrolase domain containing 2	3.75502	9.97691	0.000470799
ILMN_2837865	6	91472255	67678	Lsm3	LSM3 homolog, U6 small nuclear RNA associated (S. cerevisiae)	-3.75481	8.23498	0.000488873
ILMN_2525565	13	23643443	319157	Hist1h4f	histone cluster 1, H4f	3.75307	7.33606	0.000256543
ILMN_1242627	1	134153552	213409	Lemd1	LEM domain containing 1	3.75297	9.24742	0.00116039
ILMN_2782041	5	82224572	319387	Lphn3	latrophilin 3	3.75228	7.30178	0.000541621
ILMN_1242281	17	65986993	213272	Txndc2	thioredoxin domain containing 2 (spermatozoa)	3.75165	10.7818	0.00088641
ILMN_2711948	8	124405178	20539	Slc7a5	solute carrier family 7 (cationic amino acid transporter, y+ system), member 5	-3.75124	9.07048	0.000629939
ILMN_2584055	7	54239674	NA	Gm9999	predicted gene 9999	3.7509	11.1947	0.00203735
ILMN_2625893	8	95690111	104158	Ces1d	carboxylesterase 1D	3.75019	7.68992	0.00133384
ILMN_1254824	Y_random	3561472	100039810	LOC100039810	NA	3.7501	10.7936	0.00274055
ILMN_1250365	5	123496640	74890	Morn3	MORN repeat containing 3	3.7491	9.379	0.000499261
ILMN_2616500	17	48227615	68224	1700067P10Rik	RIKEN cDNA 1700067P10 gene	3.74879	11.1723	0.00373008
ILMN_3006164	X	89735617	546347	Gm5941	predicted gene 5941	3.74867	10.4603	0.000772758
ILMN_1246339	8	11614303	102334	Ankrd10	ankyrin repeat domain 10	-3.74789	6.0304	0.00024384
ILMN_2523486	2	130415497	NA	AK005929	NA	3.74747	9.14967	0.000378893
ILMN_2754067	9	115135910	74486	Osbpl10	oxysterol binding protein-like 10	3.7472	8.34921	0.00101931
ILMN_2623208	X	104739041	NA	4933401B06Rik	GLE1 RNA export mediator pseudogene	3.74445	7.36852	0.000628097
ILMN_2908070	15	85706830	29870	Gtse1	G two S phase expressed protein 1	-3.74179	6.61536	0.000327499
ILMN_3061260	3	105711024	11542	Adora3	adenosine A3 receptor	3.74179	6.65265	0.000289741
ILMN_2666574	5	146995150	69282	1700001J03Rik	RIKEN cDNA 1700001J03 gene	3.74115	11.1452	0.003762
ILMN_1231945	5	98992053	100503001	LOC100503001	NA	3.74077	7.52068	0.0015673
ILMN_3118561	4	34691071	214568	Gm136	predicted gene 136	3.74044	8.55158	0.000921826
ILMN_3122897	X	10876646	100042922	Gm14483	NA	3.74038	10.6243	0.000467238
ILMN_2534445	11	101456762	NA	CA465648	NA	3.73955	7.9143	0.00167706
ILMN_2487308	6	121175971	53857	Tuba8	tubulin, alpha 8	3.73836	9.70345	0.000703216
ILMN_3126646	10	119512355	74053	Grip1	glutamate receptor interacting protein 1	3.73714	8.74412	0.000723033
ILMN_1223151	5	123487705	74890	Morn3	MORN repeat containing 3	3.73666	8.79324	0.000327499
ILMN_2599891	7	29069707	280621	BC089491	cDNA sequence BC089491	3.73654	9.53409	0.000995464
ILMN_2898729	10	80828449	432479	4930404N11Rik	RIKEN cDNA 4930404N11 gene	3.73621	9.15027	0.00106791
ILMN_1233901	10	80317381	66094	Lsm7	LSM7 homolog, U6 small nuclear RNA associated (S. cerevisiae)	-3.73576	8.36109	0.000332238
ILMN_2881054	7	52881519	73456	Izumo1	izumo sperm-egg fusion 1	3.73564	9.69242	0.00228284
ILMN_2440399	3	103162307	94093	Trim33	tripartite motif-containing 33	-3.73552	6.39458	0.000328464
ILMN_1215242	5	125021217	209354	Eif2b1	eukaryotic translation initiation factor 2B, subunit 1 (alpha)	-3.73548	7.55228	0.000256543
ILMN_1232047	2	25068317	74472	4933433C11Rik	RIKEN cDNA 4933433C11 gene	3.73521	9.94858	0.000857419
ILMN_1225817	11	51067470	193286	BC049762	cDNA sequence BC049762	3.73516	10.5526	0.00100887
ILMN_1228766	Y_random	54422154	100039614	LOC100039753	NA	3.7342	11.8575	0.00577554
ILMN_2426195	16	62795401	68146	Arl13b	ADP-ribosylation factor-like 13B	3.73346	8.53525	0.000941601
ILMN_3001415	X	16100616	66742	BC152961	cysteine-rich perinuclear theca 8	3.73344	10.7	0.00101385
ILMN_1218024	X	54486626	73341	Arhgef6	Rac/Cdc42 guanine nucleotide exchange factor (GEF) 6	3.73343	8.39503	0.000583584
ILMN_2777305	9	24430088	235067	Cypt4	NA	3.73164	11.2978	0.000844064
ILMN_2751239	1	87920988	70060	Spata3	spermatogenesis associated 3	3.73124	10.303	0.000669499
ILMN_1242126	Y_random	48388862	20611	Ssty1	NA	3.73074	10.3558	0.00320963
ILMN_3105680	2	143899551	403171	Banf2	barrier to autointegration factor 2	3.73051	10.3298	0.000803779
ILMN_2719386	14	22552904	27389	Dusp13	dual specificity phosphatase 13	3.72937	9.8935	0.00154297
ILMN_2655795	11	84778320	12351	Car4	carbonic anhydrase 4	3.72859	7.3371	0.000273588
ILMN_1239922	2	129997616	20638	Snrpb	small nuclear ribonucleoprotein B	-3.72812	8.7954	0.000273764
ILMN_2631514	9	15349229	170748	BC017612	cDNA sequence BC017612	3.72738	7.59336	0.00120547
ILMN_2982781	14	20959322	16529	Kcnk5	potassium channel, subfamily K, member 5	3.72617	7.59386	0.00108296
ILMN_2736168	4	122533070	19063	Ppt1	palmitoyl-protein thioesterase 1	3.72562	8.41973	0.000361053
ILMN_2685318	10	119512517	74053	Grip1	glutamate receptor interacting protein 1	3.72448	8.7008	0.00157539
ILMN_1212602	19	10059748	24115	Best1	bestrophin 1	3.72439	10.9036	0.00457659
ILMN_1253322	6	83720471	21766	Tex261	testis expressed gene 261	-3.72393	6.77438	0.000392434
ILMN_1247518	X	104739040	NA	4933401B06Rik	GLE1 RNA export mediator pseudogene	3.72342	7.455	0.00050536
ILMN_1238157	12	114784459	238406	Adam6a	a disintegrin and metallopeptidase domain 6A	3.72338	8.60913	0.000381452
ILMN_1228055	19	11376349	383435	Ms4a14	membrane-spanning 4-domains, subfamily A, member 14	3.72048	9.66861	0.00109584
ILMN_1216962	7	51209615	16624	Klk1b8	kallikrein 1-related peptidase b8	3.71969	9.03047	0.00137153
ILMN_1234184	2	25077631	68222	Fam166a	family with sequence similarity 166, member A	3.71853	10.3604	0.000534222
ILMN_2526282	1	75219869	NA	A630095N17Rik	RIKEN cDNA A630095N17 gene	3.71722	7.14968	0.0005778
ILMN_2971142	3	102902758	229665	Ampd1	adenosine monophosphate deaminase 1	3.71708	6.79596	0.000303443
ILMN_1220393	8	63135418	71306	Mfap3l	microfibrillar-associated protein 3-like	3.71597	7.70247	0.000548744
ILMN_3068754	4	116310600	58810	Akr1a4	aldo-keto reductase family 1, member A1 (aldehyde reductase)	-3.71503	8.01974	0.000403893
ILMN_2741479	2	27615307	20181	Rxra	retinoid X receptor alpha	3.71396	7.65357	0.000576693
ILMN_2860804	16	32632436	22042	Tfrc	transferrin receptor	-3.71392	5.90741	0.000246818
ILMN_2889938	15	76122762	74281	Spatc1	spermatogenesis and centriole associated 1	3.71284	8.36958	0.0006034
ILMN_2946440	13	55421492	19336	Rab24	RAB24, member RAS oncogene family	-3.71283	6.68915	0.000256543
ILMN_3138175	7	52209795	22116	Tsks	testis-specific serine kinase substrate	3.71242	9.20874	0.0004173
ILMN_2600465	4	131911911	100169	Phactr4	phosphatase and actin regulator 4	-3.70896	7.70468	0.000327499
ILMN_3004538	7	13135878	73090	2900092C05Rik	RIKEN cDNA 2900092C05 gene	3.70891	9.22381	0.00115822
ILMN_2775655	11	88696455	11640	Akap1	A kinase (PRKA) anchor protein 1	3.70757	9.32332	0.000581761
ILMN_2660028	7	133816183	75565	Ccdc101	coiled-coil domain containing 101	3.70685	10.1724	0.000487735
ILMN_2782446	3	88450111	16800	Arhgef2	rho/rac guanine nucleotide exchange factor (GEF) 2	3.70637	9.06878	0.000784069
ILMN_3104414	7	50711917	110826	Etfb	electron transferring flavoprotein, beta polypeptide	3.70387	8.02461	0.000727292
ILMN_2497293	11	29426919	76784	AK051928	NA	-3.7038	6.13098	0.000256543
ILMN_2479377	1	138121553	NA	AK016925	NA	3.70299	7.80748	0.000587828
ILMN_2654679	14	7915822	100042149	Gm3696	NA	3.70287	6.70849	0.000327499
ILMN_2435450	4	141233645	68817	Ddi2	NA	-3.70285	7.02977	0.000379922
ILMN_2626950	4	140668529	329972	Spata21	spermatogenesis associated 21	3.70223	9.11626	0.000764761
ILMN_2819951	15	39702200	239393	Lrp12	low density lipoprotein-related protein 12	-3.70176	6.13637	0.00024384
ILMN_2927225	12	81598781	97827	Exd2	exonuclease 3'-5' domain containing 2	-3.70134	9.01305	0.000548744
ILMN_2592338	2	22617462	NA	AK007039	NA	3.70111	8.23024	0.000487735
ILMN_2717045	X	151763011	53381	Prdx4	peroxiredoxin 4	3.70066	10.7191	0.000686942
ILMN_3143069	X	91498362	236904	Klhl15	kelch-like 15 (Drosophila)	3.70053	7.29251	0.00044179
ILMN_2597532	16	84955506	11820	App	amyloid beta (A4) precursor protein	3.6981	8.87575	0.000989563
ILMN_1245768	6	8580604	15893	Ica1	islet cell autoantigen 1	3.69772	8.76469	0.000496951
ILMN_1248202	3	88443287	16800	Arhgef2	rho/rac guanine nucleotide exchange factor (GEF) 2	3.69703	7.56356	0.00035525
ILMN_2603760	8	74967324	73316	Calr3	calreticulin 3	3.69645	9.34615	0.00060892
ILMN_1216097	9	51078664	270157	Gm684	predicted gene 684	3.69609	7.2149	0.000313069
ILMN_1236233	18	46328880	28105	Trim36	tripartite motif-containing 36	3.69479	10.7198	0.000726676
ILMN_2616111	2	26127340	329366	4932418E24Rik	RIKEN cDNA 4932418E24 gene	3.69385	7.57713	0.000374254
ILMN_2723346	8	47039036	69479	1700029J07Rik	RIKEN cDNA 1700029J07 gene	3.69292	9.35009	0.000902203
ILMN_1219913	14	36909736	218921	4930474N05Rik	RIKEN cDNA 4930474N05 gene	3.69228	8.46125	0.00192981
ILMN_1237313	7	51755587	75538	Fam71e1	family with sequence similarity 71, member E1	3.69203	10.7669	0.000784304
ILMN_2883990	2	60594493	56878	Rbms1	RNA binding motif, single stranded interacting protein 1	3.69175	9.41703	0.00158578
ILMN_3161452	11	115309530	432613	4933422H20Rik	RIKEN cDNA 4933422H20 gene	3.69165	9.20155	0.000572618
ILMN_1240624	14	49846199	67082	1700011H14Rik	RIKEN cDNA 1700011H14 gene	3.6915	9.14707	0.000544124
ILMN_2482775	6	47089712	NA	AK019592	NA	3.69095	7.12522	0.00238787
ILMN_2692110	8	13377610	21781	Tfdp1	transcription factor Dp 1	-3.68929	7.23959	0.000498694
ILMN_2790373	16	11074791	20621	Snn	stannin	3.68664	8.80048	0.000857755
ILMN_2677261	9	106470831	67320	Iqcf4	IQ motif containing F4	3.6866	10.6144	0.000643872
ILMN_3138439	10	118296734	69181	Dyrk2	dual-specificity tyrosine-(Y)-phosphorylation regulated kinase 2	3.68645	7.17632	0.000525101
ILMN_2646640	1	52982200	67080	1700019D03Rik	RIKEN cDNA 1700019D03 gene	3.68617	11.5187	0.00114463
ILMN_2749106	5	26786613	75942	4930584F24Rik	RIKEN cDNA 4930584F24 gene	3.68533	10.4212	0.00217714
ILMN_2453051	X	8886931	22439	Xk	Kell blood group precursor (McLeod phenotype) homolog	3.6853	7.65887	0.000382979
ILMN_2628925	11	94340762	217116	Spata20	spermatogenesis associated 20	3.68465	10.4809	0.00157582
ILMN_1222246	4	86304533	11520	Plin2	perilipin 2	3.68386	7.75553	0.00117864
ILMN_2765989	12	104642748	68149	Otub2	OTU domain, ubiquitin aldehyde binding 2	3.68367	10.6836	0.000541621
ILMN_2641063	11	69711814	70419	2810408A11Rik	RIKEN cDNA 2810408A11 gene	3.68361	8.76546	0.000513182
ILMN_2617352	6	135682207	14812	Grin2b	glutamate receptor, ionotropic, NMDA2B (epsilon 2)	3.68351	8.1431	0.000898921
ILMN_2691910	2	19397186	70909	4921504E06Rik	RIKEN cDNA 4921504E06 gene	3.68055	7.70445	0.000944485
ILMN_2691901	9	107834404	67722	4921517D21Rik	RIKEN cDNA 4921517D21 gene	3.67838	9.7383	0.000624056
ILMN_1225050	1	174154228	27222	Atp1a4	ATPase, Na+/K+ transporting, alpha 4 polypeptide	3.67701	10.6315	0.000742049
ILMN_2708347	8	86620282	19724	Rfx1	regulatory factor X, 1 (influences HLA class II expression)	3.67618	8.87655	0.00059655
ILMN_2935909	7	52248209	75736	Bcl2l12	BCL2-like 12 (proline rich)	-3.67587	6.93008	0.000312685
ILMN_1254034	15	82124864	24050	2012-09-03	NA	3.67521	7.66425	0.000787461
ILMN_2655175	11	62806407	66338	Cdrt4	CMT1A duplicated region transcript 4	3.6747	9.4914	0.000596345
ILMN_2783107	Y_random	1319918	382301	Sly	NA	3.67467	8.97914	0.00440709
ILMN_2909568	5	30522037	381628	Gpr113	G protein-coupled receptor 113	3.6742	7.35775	0.000381803
ILMN_1221943	16	17131694	64136	Sdf2l1	stromal cell-derived factor 2-like 1	-3.67405	8.13104	0.000384863
ILMN_1215338	Y_random	48388862	20611	Ssty1	NA	3.67401	9.4549	0.00136601
ILMN_2592266	18	80489284	66943	Pqlc1	PQ loop repeat containing 1	3.67399	9.59775	0.00256029
ILMN_2921095	17	33783485	76936	Hnrnpm	heterogeneous nuclear ribonucleoprotein M	-3.67343	9.95913	0.000256543
ILMN_2742592	13	23635093	319182	Hist1h2bh	NA	3.67281	9.95741	0.00171575
ILMN_2787448	9	106455070	68265	Iqcf3	IQ motif containing F3	3.6722	10.0877	0.000779118
ILMN_2663977	4	25127075	57756	Fhl5	four and a half LIM domains 5	3.67209	11.1226	0.000965142
ILMN_2532572	X	146770392	NA	AK015451	NA	3.67014	8.18135	0.000373539
ILMN_1260593	10	5891608	73419	1700052N19Rik	RIKEN cDNA 1700052N19 gene	-3.66977	9.08651	0.000209974
ILMN_1259450	10	22831378	14051	Eya4	eyes absent 4 homolog (Drosophila)	3.66809	8.91227	0.000389047
ILMN_2893081	18	74441957	17190	Mbd1	methyl-CpG binding domain protein 1	-3.66772	7.74048	0.000379714
ILMN_2484784	18	53068284	67847	Sncaip	synuclein, alpha interacting protein (synphilin)	3.66632	7.24804	0.000410983
ILMN_1258520	12	36948081	71156	1700108M19Rik	RIKEN cDNA 1700108M19 gene	3.664	7.54789	0.000491528
ILMN_1243217	14	123319166	70551	Tmtc4	transmembrane and tetratricopeptide repeat containing 4	3.66241	8.20411	0.000484201
ILMN_1244259	12	29209541	68511	Dcdc2c	doublecortin domain containing 2C	3.66224	6.89735	0.000577697
ILMN_1237871	3	102903000	229665	Ampd1	adenosine monophosphate deaminase 1	3.66209	7.56904	0.000453839
ILMN_1221264	4	55542887	16600	Klf4	Kruppel-like factor 4 (gut)	3.66081	7.39172	0.000328464
ILMN_2634503	1	172242043	76925	1700015E13Rik	RIKEN cDNA 1700015E13 gene	3.66065	9.66168	0.00142794
ILMN_1258963	4	135185586	73937	1700029M20Rik	RIKEN cDNA 1700029M20 gene	-3.66017	9.42703	0.000256543
ILMN_2540775	Y_random	16925764	100040160	LOC100040160	Y-linked testis-specific protein 1-like	3.65939	11.8041	0.00625597
ILMN_1225264	5	31356340	381629	0610007C21Rik	RIKEN cDNA 0610007C21 gene	-3.65786	6.75458	0.00124364
ILMN_2985579	10	5891883	73419	1700052N19Rik	RIKEN cDNA 1700052N19 gene	-3.65574	9.14833	0.000209974
ILMN_1229724	7	57855762	243996	4933405O20Rik	RIKEN cDNA 4933405O20 gene	3.65445	10.6307	0.00311874
ILMN_3160066	X	83292484	73495	1700072E05Rik	RIKEN cDNA 1700072E05 gene	3.65327	7.01128	0.000384863
ILMN_2648949	11	106147000	75870	Tcam1	NA	-3.65281	6.393	0.000328257
ILMN_2769052	5	129261278	57749	Piwil1	piwi-like homolog 1 (Drosophila)	-3.65226	11.5837	0.000273588
ILMN_1213572	1	136437642	71001	4931440L10Rik	RIKEN cDNA 4931440L10 gene	3.65045	8.3682	0.000989563
ILMN_1232487	2	140661142	NA	AK045769	NA	-3.64935	5.86022	0.000256543
ILMN_2877165	12	76815385	81535	Sgpp1	sphingosine-1-phosphate phosphatase 1	-3.64903	7.6591	0.000374254
ILMN_2649456	6	54280081	78004	Prr15	proline rich 15	3.64879	7.75226	0.00128749
ILMN_1220697	17	34725372	18132	Notch4	Notch gene homolog 4 (Drosophila)	3.64834	7.85212	0.000550366
ILMN_3001540	10	97034583	17022	Lum	lumican	3.64815	7.53648	0.000475839
ILMN_2628258	19	6053573	74126	Syvn1	synovial apoptosis inhibitor 1, synoviolin	-3.64678	9.47665	0.000277252
ILMN_2645816	2	130216982	56264	Cpxm1	carboxypeptidase X 1 (M14 family)	3.64595	7.23812	0.000628003
ILMN_2878078	11	94340398	217116	Spata20	spermatogenesis associated 20	3.64593	11.1709	0.00208123
ILMN_2855371	7	51200443	NA	Klk1b7-ps	kallikrein 1-related peptidase b7, pseudogene	3.64547	7.34342	0.000566107
ILMN_2675289	12	112514356	93835	Amn	amnionless	3.64544	7.5001	0.000534222
ILMN_1241857	10	110933278	53605	Nap1l1	nucleosome assembly protein 1-like 1	-3.64511	7.24348	0.000301206
ILMN_2707902	14	41862472	71200	Dydc2	NA	3.64449	8.34184	0.00222139
ILMN_2689887	19	7351264	13728	Mark2	MAP/microtubule affinity-regulating kinase 2	-3.64437	10.5884	0.000273588
ILMN_2547762	12	112951728	68020	2810002N01Rik	NA	3.64277	7.77881	0.000901033
ILMN_2606660	15	78605815	105844	Card10	caspase recruitment domain family, member 10	3.64176	7.19703	0.00047037
ILMN_2636781	13	21807939	319185	Hist1h2bl	NA	3.64134	8.67627	0.000414184
ILMN_3162793	2	69525137	320720	Fastkd1	FAST kinase domains 1	-3.64083	6.04481	0.000256543
ILMN_2825118	14	25128892	105418	E330034G19Rik	RIKEN cDNA E330034G19 gene	3.64073	7.67743	0.000420683
ILMN_1248479	5	24725864	67909	Galntl5	UDP-N-acetyl-alpha-D-galactosamine:polypeptide N-acetylgalactosaminyltransferase-like 5	3.6392	10.5722	0.000581761
ILMN_1245549	7	91081427	80982	9930013L23Rik	RIKEN cDNA 9930013L23 gene	3.63905	7.67886	0.000814191
ILMN_2702434	11	64815676	216831	Arhgap44	Rho GTPase activating protein 44	-3.6384	7.48946	0.000256543
ILMN_2587980	16	17277072	224019	Tmem191c	transmembrane protein 191C	3.63697	8.697	0.000327499
ILMN_1240442	X	9424559	67334	1700054O13Rik	RIKEN cDNA 1700054O13 gene	3.6365	9.81992	0.00104047
ILMN_2691298	11	94521163	94064	Mrpl27	mitochondrial ribosomal protein L27	-3.63602	6.31051	0.000379922
ILMN_1257437	13	12553767	56048	Lgals8	lectin, galactose binding, soluble 8	3.63406	7.5536	0.00069386
ILMN_2827072	6	35218025	243755	Slc13a4	solute carrier family 13 (sodium/sulfate symporters), member 4	3.63389	7.43679	0.000420683
ILMN_1254829	11	69630294	108803	4933402P03Rik	RIKEN cDNA 4933402P03 gene	3.63198	7.1409	0.000420683
ILMN_2600508	5	125023098	209354	Eif2b1	eukaryotic translation initiation factor 2B, subunit 1 (alpha)	-3.63172	7.30494	0.00028757
ILMN_2980015	2	162912937	68236	Gtsf1l	gametocyte specific factor 1-like	3.63146	12.3822	0.00386063
ILMN_2610314	13	55516074	75477	Pfn3	profilin 3	3.63128	10.1136	0.00409766
ILMN_1238587	4	90026371	NA	Gm12633	zinc finger protein 352 pseudogene	3.63073	7.31441	0.000518321
ILMN_1217148	12	114194032	NA	AK018324	NA	-3.62908	6.38119	0.000659689
ILMN_2610167	19	56866533	213993	A630007B06Rik	RIKEN cDNA A630007B06 gene	3.6284	8.1876	0.000686942
ILMN_2547612	6	3517852	73288	Ccdc132	coiled-coil domain containing 132	3.62822	7.13837	0.000328464
ILMN_1254219	7	51235097	13648	Klk1b9	kallikrein 1-related peptidase b9	3.62449	8.25799	0.00183799
ILMN_1245750	14	31408860	18753	Prkcd	protein kinase C, delta	3.62428	9.17544	0.000626313
ILMN_2637839	9	106418159	75470	Iqcf5	IQ motif containing F5	3.62407	11.1422	0.00174121
ILMN_2455468	3	93097470	14246	Flg	filaggrin	3.62383	7.57873	0.000482416
ILMN_1241606	8	107037274	234664	Nae1	NEDD8 activating enzyme E1 subunit 1	-3.62374	8.732	0.00028757
ILMN_2616328	9	45211324	11936	Fxyd2	FXYD domain-containing ion transport regulator 2	3.62271	7.24922	0.000497426
ILMN_1222194	9	67074985	70549	Tln2	talin 2	3.62236	8.03261	0.000615622
ILMN_1212878	11	120977566	70956	Tex19.2	testis expressed gene 19.2	-3.61999	8.60593	0.000256543
ILMN_1249785	11	88589712	NA	C030037D09Rik	RIKEN cDNA C030037D09 gene	3.61876	7.98335	0.000352898
ILMN_2982288	6	23598922	386611	Rnf133	ring finger protein 133	3.61874	10.4574	0.00113834
ILMN_1220879	17	57172281	103775	Slc25a41	solute carrier family 25, member 41	3.61808	7.66965	0.000472972
ILMN_1220565	1	155626552	240816	Rgsl1	regulator of G-protein signaling like 1	3.61751	8.88269	0.000420683
ILMN_1225084	13	78165363	75507	Pou5f2	POU domain class 5, transcription factor 2	-3.61744	9.61849	0.000289741
ILMN_2751158	9	24914956	80517	Herpud2	HERPUD family member 2	3.61713	7.17032	0.000699366
ILMN_2644008	6	103664507	12661	Chl1	cell adhesion molecule with homology to L1CAM	3.61582	8.79819	0.000571237
ILMN_2732276	2	130232881	66766	4933425O20Rik	RIKEN cDNA 4933425O20 gene	3.61542	9.3556	0.00115752
ILMN_1246336	4	122999138	64059	Oxct2a	3-oxoacid CoA transferase 2A	3.61507	10.3351	0.000978122
ILMN_2806188	7	56082322	243983	Zdhhc13	zinc finger, DHHC domain containing 13	-3.61419	6.98576	0.000256543
ILMN_1230103	X	130742444	74448	Arl13a	ADP-ribosylation factor-like 13A	3.61388	7.50449	0.000439456
ILMN_2959341	11	103070198	328019	4933400C05Rik	RIKEN cDNA 4933400C05 gene	3.61369	8.45501	0.000743358
ILMN_1252016	7	86505482	54608	Abhd2	abhydrolase domain containing 2	3.61226	7.46763	0.000495885
ILMN_1254994	11	54938491	215332	Slc36a3	solute carrier family 36 (proton/amino acid symporter), member 3	3.61204	8.59214	0.000556183
ILMN_2748364	16	92319146	75328	4930563D23Rik	RIKEN cDNA 4930563D23 gene	3.61155	10.1698	0.001245
ILMN_2728539	12	81598797	97827	Exd2	exonuclease 3'-5' domain containing 2	-3.60977	9.28612	0.000381803
ILMN_2854117	4	129031301	73680	Zbtb8a	zinc finger and BTB domain containing 8a	-3.60964	5.88265	0.000378893
ILMN_3156604	8	59990750	97165	Hmgb2	high mobility group box 2	-3.60906	8.40897	0.000256543
ILMN_1221296	1	154604073	71281	Apobec4	apolipoprotein B mRNA editing enzyme, catalytic polypeptide-like 4 (putative)	3.6088	7.66833	0.000416091
ILMN_1237898	9	50573953	68721	1110032A03Rik	NA	3.60855	7.76119	0.00125165
ILMN_2457835	8	75281976	20467	Sin3b	transcriptional regulator, SIN3B (yeast)	-3.60843	7.86503	0.000379922
ILMN_1256106	8	9148117	NA	AK015455	NA	3.60742	8.81908	0.00360103
ILMN_2676443	X	132189504	71841	1700008I05Rik	RIKEN cDNA 1700008I05 gene	3.60691	8.01335	0.000722563
ILMN_1236303	15	38975241	223499	Dcaf13	DDB1 and CUL4 associated factor 13	-3.60579	6.17824	0.00024384
ILMN_3158444	3	126631701	109676	Ank2	ankyrin 2, brain	3.60575	7.92827	0.000651609
ILMN_2807803	11	31831450	67579	Cpeb4	cytoplasmic polyadenylation element binding protein 4	3.60567	7.70847	0.000904663
ILMN_2764995	14	121346753	70572	Ipo5	importin 5	-3.60309	7.74905	0.000327499
ILMN_2651831	10	94825648	NA	AK009705	NA	3.60295	7.04163	0.000327499
ILMN_1254263	7	52770840	56734	Tulp2	tubby-like protein 2	3.60272	9.18666	0.000414184
ILMN_2668942	2	35209868	75859	4930568D16Rik	RIKEN cDNA 4930568D16 gene	3.60156	7.16284	0.000617859
ILMN_1214013	1	180206198	75164	4930527J03Rik	NA	3.60064	8.86052	0.000569163
ILMN_1246636	12	97285181	69423	1700019M22Rik	RIKEN cDNA 1700019M22 gene	3.60045	9.40205	0.000669499
ILMN_2828512	4	115449541	230648	4732418C07Rik	RIKEN cDNA 4732418C07 gene	-3.60031	6.32218	0.000327499
ILMN_1226497	3	68696681	68259	Ift80	intraflagellar transport 80 homolog (Chlamydomonas)	-3.6003	6.71386	0.000380859
ILMN_1253347	6	50523680	70821	4921507P07Rik	RIKEN cDNA 4921507P07 gene	3.59965	10.0194	0.000978718
ILMN_1230265	13	23852962	326619	Hist1h4a	NA	3.59952	7.96109	0.000496951
ILMN_2810417	18	52799006	66758	Zfp474	zinc finger protein 474	3.59879	8.77447	0.000529815
ILMN_2613264	8	23084179	67929	Ccdc70	coiled-coil domain containing 70	3.59855	9.79294	0.0018372
ILMN_2799163	14	36622975	239036	4930596D02Rik	RIKEN cDNA 4930596D02 gene	3.59836	9.30318	0.00148999
ILMN_2754746	6	83717923	75305	Ankrd53	ankyrin repeat domain 53	3.59789	6.97673	0.000330581
ILMN_1239528	X	98456765	245536	Gm614	predicted gene 614	3.59776	7.83429	0.000703216
ILMN_1258825	19	6080703	433215	BC048609	cDNA sequence BC048609	3.59735	7.43547	0.000871018
ILMN_2846457	X	113591764	382239	Cpxcr1	CPX chromosome region, candidate 1	3.59684	6.72602	0.000261164
ILMN_3142155	4	153407381	381580	Ccdc27	coiled-coil domain containing 27	3.59616	8.91141	0.000814191
ILMN_2715474	16	50590114	69339	Ccdc54	coiled-coil domain containing 54	3.59595	10.8618	0.000947684
ILMN_2639308	6	70863231	74221	1700011F03Rik	RIKEN cDNA 1700011F03 gene	3.59359	9.98557	0.000744095
ILMN_2664788	X	149993660	69361	Cypt3	cysteine-rich perinuclear theca 3	3.5935	11.4281	0.00220767
ILMN_2834622	9	36506168	11451	Acrv1	acrosomal vesicle protein 1	3.59324	11.3183	0.00608422
ILMN_2738082	16	23157666	11450	Adipoq	adiponectin, C1Q and collagen domain containing	3.59298	8.27673	0.000420683
ILMN_2689749	2	17918068	68231	H2afb1	H2A histone family, member B1	3.5927	8.95583	0.001575
ILMN_2447121	9	97250037	78911	Trim42	tripartite motif-containing 42	3.59262	9.07726	0.00247215
ILMN_1236059	1	52162527	20849	Stat4	signal transducer and activator of transcription 4	3.59242	10.589	0.00123166
ILMN_2664449	2	30656246	73598	1700001O22Rik	RIKEN cDNA 1700001O22 gene	3.59236	8.61126	0.000580314
ILMN_3092673	5	31356894	381629	0610007C21Rik	RIKEN cDNA 0610007C21 gene	-3.5905	7.66041	0.000342691
ILMN_2698353	19	3455130	52036	Ppp6r3	protein phosphatase 6, regulatory subunit 3	-3.59005	7.33763	0.000256543
ILMN_2614970	1	52155244	20849	Stat4	signal transducer and activator of transcription 4	3.5884	9.54572	0.000687206
ILMN_1257485	X	102278082	67683	2610029G23Rik	RIKEN cDNA 2610029G23 gene	3.58622	6.90141	0.000301206
ILMN_2999007	11	98694871	192160	Casc3	cancer susceptibility candidate 3	-3.58599	8.11678	0.000256543
ILMN_2611234	7	31516950	14447	Gapdhs	glyceraldehyde-3-phosphate dehydrogenase, spermatogenic	3.58551	10.8566	0.000994228
ILMN_2617673	18	52823302	78414	1700034E13Rik	RIKEN cDNA 1700034E13 gene	3.58424	10.8133	0.001054
ILMN_2420805	3	91938947	69332	Lelp1	late cornified envelope-like proline-rich 1	3.58424	9.98745	0.000548554
ILMN_3052870	10	57365685	18768	Pkib	protein kinase inhibitor beta, cAMP dependent, testis specific	3.5834	9.65997	0.000783246
ILMN_1249370	1	132473476	22789	Zp3r	zona pellucida 3 receptor	3.5828	8.19534	0.00107899
ILMN_2785857	8	28459324	541463	Tex24	testis expressed gene 24	3.58074	8.07048	0.00217714
ILMN_1221608	12	82659787	56622	Adam21	a disintegrin and metallopeptidase domain 21	3.579	7.53711	0.00124468
ILMN_2655410	6	90255128	243535	BC048671	cDNA sequence BC048671	3.5782	7.52121	0.000414184
ILMN_2862353	3	40704471	73297	1700034I23Rik	FUN14 domain containing 2 pseudogene	3.57706	8.10521	0.000446537
ILMN_2956614	4	43998122	442829	Ccin	calicin	3.57699	8.62346	0.000745047
ILMN_3003864	9	71476695	68178	Cgnl1	cingulin-like 1	3.57468	10.7071	0.000687332
ILMN_2448689	10	100051942	NA	AK019791	NA	3.57415	7.76893	0.000984287
ILMN_2712280	11	98442771	66612	Ormdl3	ORM1-like 3 (S. cerevisiae)	3.57266	7.99988	0.00219768
ILMN_1216617	15	98662396	381022	Mll2	myeloid/lymphoid or mixed-lineage leukemia 2	-3.56974	6.77199	0.00035525
ILMN_1245471	3	127510256	211556	Ap1ar	adaptor-related protein complex 1 associated regulatory protein	-3.56906	7.70144	0.000256543
ILMN_2758849	1	164954683	78258	4921528O07Rik	RIKEN cDNA 4921528O07 gene	3.56893	8.19687	0.00109072
ILMN_2754185	19	53158811	NA	AK018858	NA	3.56886	6.98155	0.000420086
ILMN_2421705	X	88821068	73487	AK006997	RIKEN cDNA 1700084M14 gene	3.56852	10.618	0.000675125
ILMN_2767852	X	8683133	NA	AK015052	RIKEN cDNA 4930402K13 gene	3.56847	7.29478	0.000497426
ILMN_1239850	2	181229516	241850	Abhd16b	abhydrolase domain containing 16B	3.56804	8.72045	0.00100881
ILMN_3123120	17	24562488	19826	Rnps1	ribonucleic acid binding protein S1	-3.56799	8.07629	0.00032875
ILMN_2482245	6	113678207	110379	Sec13	SEC13 homolog (S. cerevisiae)	3.56796	6.75326	0.000303443
ILMN_2419138	14	21852756	22330	Vcl	vinculin	3.567	7.58994	0.000846158
ILMN_2868440	2	154375101	75480	1700003F12Rik	RIKEN cDNA 1700003F12 gene	3.56617	10.1383	0.00085202
ILMN_2606746	3	14895036	12349	Car2	carbonic anhydrase 2	3.56493	8.12146	0.000925043
ILMN_2618910	19	58860354	67507	1700019N19Rik	RIKEN cDNA 1700019N19 gene	3.56403	9.65235	0.000384863
ILMN_2711761	14	33189610	67085	1700024G13Rik	NA	3.56347	10.2788	0.000659689
ILMN_1251074	11	82619627	67338	Rffl	ring finger and FYVE like domain containing protein	3.56335	8.9711	0.000534222
ILMN_1256488	6	148128760	67456	Ergic2	ERGIC and golgi 2	-3.56325	6.43108	0.000289741
ILMN_2639714	19	60621364	78832	2700078E11Rik	RIKEN cDNA 2700078E11 gene	3.56316	9.42649	0.000912414
ILMN_1256203	15	81518510	214669	L3mbtl2	l(3)mbt-like 2 (Drosophila)	-3.56314	6.65656	0.000319134
ILMN_1215532	18	42338482	69401	Plac8l1	PLAC8-like 1	3.56216	6.57671	0.000256543
ILMN_2635572	11	120470173	208990	Npb	neuropeptide B	3.56178	7.86562	0.000534222
ILMN_1212619	8	63151073	71306	Mfap3l	microfibrillar-associated protein 3-like	3.56039	10.0041	0.00371078
ILMN_2476139	15	98868385	22146	Tuba1c	tubulin, alpha 1C	3.56025	8.32006	0.00152306
ILMN_1215558	4	154040727	73353	Actrt2	actin-related protein T2	3.55983	11.5467	0.00105407
ILMN_2671601	14	30788091	80795	Selk	selenoprotein K	-3.5598	6.20965	0.000256543
ILMN_1217984	1	84718110	14897	Trip12	thyroid hormone receptor interactor 12	-3.5587	6.94017	0.000273588
ILMN_1213645	7	134237275	101602	AI467606	expressed sequence AI467606	-3.55822	6.38094	0.000256543
ILMN_1243927	11	105866490	NA	Ace3	NA	3.5567	7.85939	0.000659689
ILMN_1235131	2	92205244	228366	Gyltl1b	glycosyltransferase-like 1B	3.55552	7.34873	0.000676771
ILMN_2603178	10	70691248	21780	Tfam	transcription factor A, mitochondrial	3.55548	10.7789	0.0013794
ILMN_2633333	17	32333331	57261	Brd4	bromodomain containing 4	-3.55472	7.76763	0.000256543
ILMN_1250210	6	49419141	77485	Stk31	serine threonine kinase 31	-3.55421	7.07846	0.000367677
ILMN_1214571	9	78562824	235505	Cd109	CD109 antigen	3.5529	7.67019	0.000675139
ILMN_2643513	6	7625248	27053	Asns	asparagine synthetase	3.55054	9.84206	0.0010038
ILMN_1239524	X	51652285	75140	Slxl1	NA	3.54921	10.0113	0.00358062
ILMN_2537579	5	107270721	330149	Hfm1	HFM1, ATP-dependent DNA helicase homolog (S. cerevisiae)	-3.54875	7.32404	0.00045019
ILMN_2773609	3	96674319	59020	Pdzk1	PDZ domain containing 1	3.54845	11.0534	0.00230155
ILMN_1221418	5	77305100	231326	Aasdh	aminoadipate-semialdehyde dehydrogenase	-3.54777	6.6267	0.00028757
ILMN_3090756	8	13550843	66501	1700029H14Rik	RIKEN cDNA 1700029H14 gene	3.54733	9.99474	0.000660214
ILMN_3098994	3	58428922	545527	Fam194a	family with sequence similarity 194, member A	3.54717	7.71788	0.000821692
ILMN_2723058	5	137472335	26433	Plod3	procollagen-lysine, 2-oxoglutarate 5-dioxygenase 3	-3.54714	6.56704	0.000280604
ILMN_1215797	2	57219938	14571	Gpd2	glycerol phosphate dehydrogenase 2, mitochondrial	3.54633	7.60179	0.000438422
ILMN_2502455	1	20382080	NA	AK015632	NA	3.54508	7.41878	0.000550366
ILMN_2784703	X	98456764	245536	Gm614	predicted gene 614	3.54397	8.0333	0.000841627
ILMN_2526954	1	169376000	240899	Lrrc52	leucine rich repeat containing 52	3.5435	7.76976	0.000559844
ILMN_2728431	11	113588337	56699	Cdc42ep4	CDC42 effector protein (Rho GTPase binding) 4	-3.54342	8.20493	0.000256543
ILMN_3162129	2	116717948	67356	Tmco5	transmembrane and coiled-coil domains 5	3.53938	11.3438	0.00262811
ILMN_2618766	6	139991001	12344	Capza3	capping protein (actin filament) muscle Z-line, alpha 3	3.53896	11.0163	0.00166818
ILMN_2596917	1	43627277	17974	Nck2	non-catalytic region of tyrosine kinase adaptor protein 2	3.53831	8.25297	0.00134975
ILMN_1255358	7	133816182	75565	Ccdc101	coiled-coil domain containing 101	3.53646	10.1434	0.000618439
ILMN_2759088	15	89207891	70113	Odf3b	outer dense fiber of sperm tails 3B	3.53471	8.97135	0.000738831
ILMN_3124547	11	82619502	67338	Rffl	ring finger and FYVE like domain containing protein	3.53396	10.0596	0.000656007
ILMN_2614990	6	126816807	11642	Akap3	A kinase (PRKA) anchor protein 3	3.53158	10.8351	0.00225333
ILMN_3128227	X	6655464	11643	Akap4	A kinase (PRKA) anchor protein 4	3.53003	10.7489	0.000686651
ILMN_2532420	7	52675670	100040019	AK138425	NA	3.52934	7.0863	0.000529173
ILMN_2675268	5	101326814	231510	Agpat9	1-acylglycerol-3-phosphate O-acyltransferase 9	3.52722	8.64808	0.00122592
ILMN_1237057	10	60391248	NA	Pldi	polymorphic derived intron containing	3.52616	6.772	0.00031831
ILMN_2784773	7	51235667	13648	Klk1b9	kallikrein 1-related peptidase b9	3.52602	7.28755	0.00388505
ILMN_2637440	15	89116589	71474	Ppp6r2	protein phosphatase 6, regulatory subunit 2	3.52376	8.22597	0.000289741
ILMN_1250324	X	166214475	66747	4933400A11Rik	capping protein (actin filament) muscle Z-line, alpha 1 pseudogene	3.52365	7.06904	0.000381452
ILMN_2731191	7	51475380	16622	Klk1b5	kallikrein 1-related peptidase b5	3.52288	7.16923	0.00187381
ILMN_2921031	11	100318165	66720	Klhl10	kelch-like 10 (Drosophila)	3.51845	10.7562	0.00224499
ILMN_1219549	12	85296711	NA	CA466701	NA	3.51688	7.82164	0.000548744
ILMN_2554549	10	75295967	14872	Gstt2	NA	-3.5149	6.7027	0.000280604
ILMN_2615917	11	121009336	73679	Tex19.1	testis expressed gene 19.1	-3.51381	6.227	0.000379922
ILMN_2726615	19	11348678	269063	Ms4a5	membrane-spanning 4-domains, subfamily A, member 5	3.51266	10.312	0.00149942
ILMN_2547951	1	177697212	75820	Wdr64	WD repeat domain 64	3.51046	7.25085	0.000332238
ILMN_2735905	9	54852900	110835	Chrna5	cholinergic receptor, nicotinic, alpha polypeptide 5	3.51028	6.71491	0.000643455
ILMN_2575815	5	36493268	NA	AK047881	NA	3.50904	7.09276	0.000578501
ILMN_2720611	11	69691349	432576	Tmem95	transmembrane protein 95	3.50783	7.49272	0.00136026
ILMN_1249290	12	82521966	11498	Adam4	a disintegrin and metallopeptidase domain 4	3.50641	7.16173	0.000352898
ILMN_2696339	17	8388964	75296	Fgfr1op	Fgfr1 oncogene partner	-3.50485	7.33302	0.00063016
ILMN_2739829	2	103964769	68243	A930018P22Rik	RIKEN cDNA A930018P22 gene	3.50463	10.6406	0.00187628
ILMN_2620409	6	91899975	381798	4930590J08Rik	RIKEN cDNA 4930590J08 gene	3.50458	8.57294	0.000618439
ILMN_2605740	9	21078461	215194	Kri1	KRI1 homolog (S. cerevisiae)	-3.50346	6.23677	0.000273588
ILMN_2673385	17	6044178	20975	Synj2	synaptojanin 2	3.50267	8.27865	0.000526959
ILMN_1229860	8	44653776	13525	Adam26a	a disintegrin and metallopeptidase domain 26A (testase 3)	3.50215	7.46115	0.00113529
ILMN_3009685	17	56551885	19280	Ptprs	protein tyrosine phosphatase, receptor type, S	-3.50175	8.7545	0.000416091
ILMN_1258091	14	52538482	219038	Tppp2	tubulin polymerization-promoting protein family member 2	3.50152	8.4569	0.000788674
ILMN_2677532	11	103060281	69441	1700023F06Rik	NA	3.50072	10.8754	0.00140384
ILMN_2629544	X	90428757	69357	Rp23-438h3.2	cDNA sequence BC061195	3.49922	8.83171	0.000382979
ILMN_1224076	5	144325049	67238	2810453I06Rik	RIKEN cDNA 2810453I06 gene	3.49858	8.36624	0.000905611
ILMN_2584490	19	45058031	226151	Fam178a	family with sequence similarity 178, member A	-3.49857	7.73988	0.000359579
ILMN_2696841	11	69634688	74288	Spem1	sperm maturation 1	3.49697	8.49962	0.000519708
ILMN_3122480	16	32498442	245308	Zdhhc19	zinc finger, DHHC domain containing 19	3.49693	7.13734	0.00085647
ILMN_2996904	1	51528101	109019	Obfc2a	oligonucleotide/oligosaccharide-binding fold containing 2A	3.49669	10.1876	0.0006034
ILMN_1257637	8	12828499	NA	AK018911	NA	3.49653	6.96648	0.00060948
ILMN_1235996	2	148842356	75011	4930488N24Rik	RIKEN cDNA 4930488N24 gene	3.49571	9.7208	0.0039022
ILMN_2621921	17	25298575	26373	Clcn7	chloride channel 7	-3.49483	6.06674	0.000256543
ILMN_1217252	2	26448821	67512	Agpat2	NA	3.49467	7.87828	0.00118237
ILMN_1259277	8	108533908	71986	Ddx28	DEAD (Asp-Glu-Ala-Asp) box polypeptide 28	-3.49459	6.27869	0.000344102
ILMN_3043567	4	34703151	214568	Gm136	predicted gene 136	3.49395	7.17178	0.00100714
ILMN_2688075	5	4086460	13121	Cyp51	cytochrome P450, family 51	3.49353	8.73642	0.000783246
ILMN_3023610	1	78416433	433323	Sgpp2	sphingosine-1-phosphate phosphotase 2	-3.49159	7.0198	0.000256543
ILMN_2732627	10	84189816	70428	Polr3b	polymerase (RNA) III (DNA directed) polypeptide B	-3.48991	6.24384	0.000327499
ILMN_2441635	2	163879998	67145	Tomm34	translocase of outer mitochondrial membrane 34	-3.48872	7.2983	0.000256543
ILMN_1253122	10	51476322	NA	AK016770	NA	3.48861	9.47431	0.000808855
ILMN_2724211	3	87873845	214191	Ttc24	tetratricopeptide repeat domain 24	3.48612	8.46076	0.000739381
ILMN_1234722	8	15041623	434285	BB014433	expressed sequence BB014433	3.48602	10.5421	0.00261706
ILMN_1248156	7	134116165	381922	AK087237	RIKEN cDNA D830044I16 gene	3.4859	11.5318	0.000675139
ILMN_2724220	12	36935036	71156	1700108M19Rik	RIKEN cDNA 1700108M19 gene	3.4857	10.393	0.00385527
ILMN_2647172	15	82944869	68607	Serhl	serine hydrolase-like	3.48561	6.96966	0.000358156
ILMN_2646146	11	63702598	54710	Hs3st3b1	heparan sulfate (glucosamine) 3-O-sulfotransferase 3B1	3.48388	7.36117	0.000572618
ILMN_2739922	6	135192103	14840	Gsg1	germ cell-specific gene 1	3.48332	7.55688	0.000541621
ILMN_1254983	6	115761017	212516	BC060267	cDNA sequence BC060267	3.48256	6.90331	0.000535381
ILMN_2664797	11	101437654	17966	Nbr1	neighbor of Brca1 gene 1	3.47989	8.87424	0.000280604
ILMN_1236869	8	24259040	11733	Ank1	ankyrin 1, erythroid	3.47864	7.20704	0.000747073
ILMN_2636183	7	116942851	56788	Scube2	signal peptide, CUB domain, EGF-like 2	3.47839	6.93351	0.000438263
ILMN_3119327	19	3392223	17771	Mtl5	metallothionein-like 5, testis-specific (tesmin)	-3.47783	8.41387	0.000256543
ILMN_2622463	7	51447135	16617	Klk1b24	kallikrein 1-related peptidase b24	3.47678	7.89779	0.000949942
ILMN_2964436	X	35076118	382209	Rhox3a	NA	3.47658	6.99148	0.000328464
ILMN_2819553	Y_random	3561953	100039810	LOC100039810	NA	3.4747	11.917	0.00624578
ILMN_1232976	11	57296705	67726	Fam114a2	family with sequence similarity 114, member A2	-3.47426	7.76298	0.000273588
ILMN_2621448	3	137894309	11529	Adh7	alcohol dehydrogenase 7 (class IV), mu or sigma polypeptide	3.4709	7.98481	0.00830672
ILMN_2608574	7	72842671	68634	Tm2d3	TM2 domain containing 3	-3.4709	6.41701	0.000256543
ILMN_2791170	8	112065627	56523	Pmfbp1	polyamine modulated factor 1 binding protein 1	3.47075	8.78915	0.000392798
ILMN_3153207	X	35784145	16784	Lamp2	lysosomal-associated membrane protein 2	3.47045	8.06326	0.00035525
ILMN_2682333	5	122558115	330188	Ccdc63	coiled-coil domain containing 63	3.46915	8.13562	0.000273588
ILMN_2687628	8	23287395	80986	Ckap2	cytoskeleton associated protein 2	-3.46776	6.06296	0.000256543
ILMN_2953700	8	81862355	17125	Smad1	MAD homolog 1 (Drosophila)	-3.46764	7.50962	0.00122981
ILMN_2584173	17	31011223	NA	AK077156	NA	3.46595	7.07695	0.000549323
ILMN_3096361	10	20062217	72567	Bclaf1	BCL2-associated transcription factor 1	-3.46494	7.69542	0.000273588
ILMN_2692573	5	16984481	70935	Speer4f	NA	3.46443	6.62839	0.000280604
ILMN_1219231	11	88693624	11640	Akap1	A kinase (PRKA) anchor protein 1	3.46326	11.2825	0.000693676
ILMN_2633215	2	160731149	64899	Lpin3	lipin 3	3.46244	7.55186	0.000432762
ILMN_2771225	4	154964889	192185	Nadk	NAD kinase	-3.46169	8.00578	0.00028757
ILMN_1252650	5	24503889	70258	AK005363	NA	3.46023	6.96492	0.000327499
ILMN_2651595	6	69327951	NA	abParts	NA	3.45981	7.1501	0.000534222
ILMN_2481117	7	87494033	140481	Man2a2	mannosidase 2, alpha 2	-3.45977	8.83159	0.0120887
ILMN_1220992	7	111296916	244179	Ubqlnl	ubiquilin-like	3.45803	9.61472	0.00143206
ILMN_2889313	6	142959812	74741	5730419I09Rik	RIKEN cDNA 5730419I09 gene	-3.45794	6.07473	0.000323794
ILMN_2619848	16	32632350	22042	Tfrc	transferrin receptor	-3.45787	5.99197	0.000279628
ILMN_2429215	5	33996135	68366	Tmem129	transmembrane protein 129	-3.45774	8.37462	0.000256543
ILMN_2664327	18	12913578	71132	Cabyr	calcium-binding tyrosine-(Y)-phosphorylation regulated (fibrousheathin 2)	3.45773	11.4187	0.00272903
ILMN_2729487	11	91436880	73470	Kif2b	kinesin family member 2B	3.45597	11.4238	0.00279149
ILMN_2614351	15	82944800	68607	Serhl	serine hydrolase-like	3.45578	6.81789	0.000420683
ILMN_2774950	16	17899949	22115	Tssk2	testis-specific serine kinase 2	3.45501	10.7622	0.00186415
ILMN_2993567	3	146309315	75015	4930503B20Rik	RIKEN cDNA 4930503B20 gene	3.45475	10.9631	0.000659689
ILMN_1236799	17	7555408	100216474	Ttll2	NA	3.45464	7.76936	0.000512721
ILMN_2540844	Y_random	48388785	100040223	Ssty1	NA	3.45459	8.82291	0.000941106
ILMN_1215901	2	26451635	67512	Agpat2	1-acylglycerol-3-phosphate O-acyltransferase 2 (lysophosphatidic acid acyltransferase, beta)	3.45304	8.54605	0.0006034
ILMN_1218886	2	18632146	381350	BC061194	cDNA sequence BC061194	3.45288	6.83531	0.000367677
ILMN_1228621	Y_random	48388784	100040223	Ssty1	NA	3.45173	9.0591	0.000712503
ILMN_2829203	5	135767832	94244	Fkbp6	FK506 binding protein 6	-3.45097	6.39842	0.000328257
ILMN_2659168	9	54397633	56506	Cib2	calcium and integrin binding family member 2	3.4508	7.10211	0.000453076
ILMN_1256012	18	13846989	225207	Zfp521	zinc finger protein 521	3.4506	6.71674	0.00035525
ILMN_2644587	12	36819587	66912	Bzw2	basic leucine zipper and W2 domains 2	3.45053	7.51681	0.000493334
ILMN_2657963	12	56667600	79459	Aldoa	aldolase 1 A retrogene 2	3.45041	10.3723	0.000951446
ILMN_1235361	9	67608640	75697	C2cd4b	C2 calcium-dependent domain containing 4B	-3.45032	10.1162	0.000256543
ILMN_1222335	X	134743508	67944	Tex13a	testis expressed 13A	3.44934	6.79276	0.000327499
ILMN_1231098	5	131439592	212996	Wbscr17	NA	3.44894	7.50596	0.00101418
ILMN_2736723	8	112194543	244646	Pkd1l3	polycystic kidney disease 1 like 3	3.44808	7.98006	0.000726676
ILMN_1248658	9	44448424	13209	Ddx6	DEAD (Asp-Glu-Ala-Asp) box polypeptide 6	-3.44801	7.03885	0.000572618
ILMN_2645780	8	121970082	71839	Osgin1	oxidative stress induced growth inhibitor 1	3.44771	8.69283	0.00134919
ILMN_2465905	18	77870471	NA	AK009215	NA	-3.44759	6.35479	0.00035525
ILMN_2500943	3	146309277	75015	4930503B20Rik	RIKEN cDNA 4930503B20 gene	3.44618	7.85043	0.000425832
ILMN_2452440	5	108537530	17765	Mtf2	metal response element binding transcription factor 2	-3.44614	6.43591	0.000256543
ILMN_2826237	5	105914872	433926	Lrrc8b	leucine rich repeat containing 8 family, member B	3.44584	7.45668	0.000379922
ILMN_3046846	11	29447748	78294	Rps27a	ribosomal protein S27A	-3.44515	7.93444	0.00028757
ILMN_3015028	X	144955418	18422	Ott	NA	3.4443	6.91261	0.000556183
ILMN_2698579	8	44654317	13525	Adam26a	NA	3.44419	7.91377	0.00083065
ILMN_2520992	10	75864160	NA	1700094J05Rik	RIKEN cDNA 1700094J05 gene	3.44415	7.39708	0.00196947
ILMN_1214257	5	126432650	NA	AK006725	RIKEN cDNA 1700048F04 gene	3.44411	8.0032	0.00115805
ILMN_1244385	7	31514906	14447	Gapdhs	glyceraldehyde-3-phosphate dehydrogenase, spermatogenic	3.44364	11.3059	0.00085647
ILMN_2687071	11	82619367	67338	Rffl	ring finger and FYVE like domain containing protein	3.44334	9.53492	0.00065001
ILMN_1230082	2	130269055	80743	Vps16	vacuolar protein sorting 16 (yeast)	-3.44303	7.75614	0.000273588
ILMN_2589318	15	100405882	19009	Pou6f1	POU domain, class 6, transcription factor 1	-3.44204	8.77332	0.000256543
ILMN_2975856	5	147021183	74132	Rnf6	ring finger protein (C3H2C3 type) 6	-3.44091	8.49412	0.000303443
ILMN_2988143	5	100985499	231507	Plac8	placenta-specific 8	3.43931	7.97662	0.000807015
ILMN_1227904	7	28367008	66367	2310022A10Rik	RIKEN cDNA 2310022A10 gene	-3.43773	8.02814	0.000384863
ILMN_2768831	8	89248070	20437	Siah1a	seven in absentia 1A	-3.43743	7.10258	0.000256543
ILMN_1230987	7	148036777	69287	Odf3	outer dense fiber of sperm tails 3	3.43599	11.3419	0.00137229
ILMN_2992073	12	29242256	94041	Allc	allantoicase	3.43484	10.9066	0.00199094
ILMN_2715857	2	148581025	228756	Cstl1	cystatin-like 1	3.43446	10.6396	0.0013921
ILMN_1215305	17	53810105	18519	Kat2b	K(lysine) acetyltransferase 2B	3.43442	7.29826	0.00163759
ILMN_1229177	7	51271760	16618	Klk1b26	kallikrein 1-related petidase b26	3.43421	8.72667	0.00260802
ILMN_1254553	4	62183929	59001	Pole3	NA	-3.43234	8.11288	0.000256543
ILMN_1249394	4	116380894	67096	Mmachc	NA	3.43078	8.36753	0.00044327
[truncated: 7,275 more rows]
